# Supplementary material for: Di-μ-oxido-bis­{[(R,R)-(+)-1-amino-2-(3-methoxy-2-oxidobenzyl­ideneamino-κ2 O 2,N)-1,2-diphenyl­ethane-κN]oxidovanadium(V)} dihydrate
Source: Acta Crystallogr Sect E Struct Rep Online. 2008 Jun 7;64(Pt 7):m886–7. doi: 10.1107/S1600536808014396 (PMC2961776; doi:10.1107/S1600536808014396)
Supplement: Supplementary file 1 [file e-64-0m886-sup1.cif]

##############################################################################
###                                                                        ###
###        Electronic paper (Acta Crystallographica Section E)             ###
###                                                                        ###
##############################################################################
#                                                                            #
# This CIF contains the data in a paper accepted for publication in Acta     #
# Crystallographica Section E. It conforms to the requirements of Notes      #
# for Authors for Section E, and has been peer reviewed under the auspices   #
# of the IUCr Commission on Journals.                                        #
#                                                                            #
# Full details of the Crystallographic Information File format               #
# are given in the paper "The Crystallographic Information File (CIF):       #
# a New Standard Archive File for Crystallography" by S. R. Hall, F. H.      #
# Allen and I. D. Brown [Acta Cryst. (1991), A47, 655-685].                  #
#                                                                            #
# The current version of the core CIF dictionary is obtainable from          #
# ftp://ftp.iucr.org/pub/cif_core.dic. The current version number is 2.4.    #
#                                                                            #
# Software is freely available for graphical display of the structure(s) in  #
# this CIF.  For information consult the CIF home page http://www.iucr.org/  #
# cif/home.html                                                              #
#                                                                            #
# This file may be used for bona fide research purposes within the           #
# scientific community so long as proper attribution is given to the journal # 
# article from which it was obtained.                                        #
#                                                                            #
##############################################################################
                                             
data_I
_audit_creation_method     SHELXL-97
_chemical_name_systematic
;
Di-\m-oxido-bis{[(<i>R</i>,<i>R</i>)-(+)-1-amino-2-(3-methoxy-2-
oxidobenzylideneamino-\k^2^<i>O</i>^2^,<i>N</i>)-1,2-diphenylethane-
\k<i>N</i>]oxidovanadium(V)} dihydrate
;
_chemical_name_common     ?
_chemical_formula_moiety     'C44 H42 N4 O8 V2, 2(H2 O)'
_chemical_formula_sum     'C44 H46 N4 O10 V2'
_chemical_formula_iupac     '[V2 (C22 H21 N2 O2)2 O4], 2H2 O'
_chemical_formula_weight     892.73
_chemical_melting_point     ?
_symmetry_cell_setting     orthorhombic
_symmetry_space_group_name_H-M     'P 21 21 21'
_symmetry_space_group_name_Hall     'P 2ac 2ab'
loop_
    _symmetry_equiv_pos_as_xyz
    'x, y, z'
    '-x+1/2, -y, z+1/2'
    '-x, y+1/2, -z+1/2'
    'x+1/2, -y+1/2, -z'
_cell_length_a     9.328(4)
_cell_length_b     16.950(7)
_cell_length_c     25.490(10)
_cell_angle_alpha     90.00
_cell_angle_beta     90.00
_cell_angle_gamma     90.00
_cell_volume     4030(3)
_cell_formula_units_Z     4
_cell_measurement_reflns_used     12243
_cell_measurement_theta_min     3
_cell_measurement_theta_max     70
_cell_measurement_temperature     100(2)
_exptl_crystal_description     multifaced
_exptl_crystal_colour     violet
_exptl_crystal_size_max     0.14
_exptl_crystal_size_mid     0.12
_exptl_crystal_size_min     0.09
_exptl_crystal_density_diffrn     1.471
_exptl_crystal_density_meas     ?
_exptl_crystal_density_method     'not measured'
_exptl_crystal_F_000     1856
_exptl_absorpt_coefficient_mu     4.438
_exptl_absorpt_correction_type     analytical
_exptl_absorpt_process_details     '(CrysAlis RED; Oxford Diffraction, 2006)'
_exptl_absorpt_correction_T_min     0.627
_exptl_absorpt_correction_T_max     0.768
_exptl_special_details
;
;
_diffrn_ambient_temperature     100(2)
_diffrn_radiation_type     CuK\a
_diffrn_radiation_wavelength     1.5418
_diffrn_radiation_source     'fine-focus sealed tube'
_diffrn_radiation_monochromator     graphite
_diffrn_measurement_device_type
          'Oxford Xcalibur PX \k-geometry diffractometer with CCD area-detector'
_diffrn_measurement_method     '\w and \f'
_diffrn_detector_area_resol_mean     ?
_diffrn_reflns_number     27320
_diffrn_reflns_av_R_equivalents     0.0658
_diffrn_reflns_av_sigmaI/netI     0.1373
_diffrn_reflns_theta_min     3.13
_diffrn_reflns_theta_max     76.53
_diffrn_reflns_theta_full     67.50
_diffrn_measured_fraction_theta_max     0.881
_diffrn_measured_fraction_theta_full     0.954
_diffrn_reflns_limit_h_min     -10
_diffrn_reflns_limit_h_max     11
_diffrn_reflns_limit_k_min     -19
_diffrn_reflns_limit_k_max     20
_diffrn_reflns_limit_l_min     -20
_diffrn_reflns_limit_l_max     31
_diffrn_standards_number     0
_diffrn_standards_interval_count     0
_diffrn_standards_interval_time     0
_diffrn_standards_decay_%     ?
_refine_special_details
;
Refinement of <i>F</i>^2^ against ALL reflections. The weighted <i>R</i>-factor
<i>wR</i> and goodness of fit <i>S</i> are based on <i>F</i>^2^, conventional
<i>R</i>-factors <i>R</i> are based on <i>F</i>, with <i>F</i> set to zero for
negative <i>F</i>^2^. The threshold expression of <i>F</i>^2^ >
\s(<i>F</i>^2^) is used only for calculating <i>R</i>-factors(gt) <i>etc</i>.
and is not relevant to the choice of reflections for refinement.
<i>R</i>-factors based on <i>F</i>^2^ are statistically about twice as large
as those based on <i>F</i>, and <i>R</i>- factors based on ALL data will be
even larger.
;
_reflns_number_total     7083
_reflns_number_gt     3677
_reflns_threshold_expression     I>2\s(I)
_refine_ls_structure_factor_coef     Fsqd
_refine_ls_matrix_type     full
_refine_ls_R_factor_all     0.0981
_refine_ls_R_factor_gt     0.0480
_refine_ls_wR_factor_gt     0.0628
_refine_ls_wR_factor_ref     0.0690
_refine_ls_goodness_of_fit_ref     1.006
_refine_ls_restrained_S_all     1.006
_refine_ls_number_reflns     7083
_refine_ls_number_parameters     541
_refine_ls_number_restraints     0
_refine_ls_hydrogen_treatment     constr
_refine_ls_weighting_scheme     calc
_refine_ls_weighting_details
                  'calc w=1/[\s^2^(Fo^2^)+(0.009P)^2^] where P=(Fo^2^+2Fc^2^)/3'
_atom_sites_solution_hydrogens     geom
_atom_sites_solution_primary     direct
_atom_sites_solution_secondary     difmap
_refine_ls_shift/su_max     0.004
_refine_ls_shift/su_mean     0.000
_refine_diff_density_max     0.64
_refine_diff_density_min     -0.39
_refine_ls_extinction_method     none
_refine_ls_extinction_coef     ?
_refine_ls_abs_structure_details     'Flack (1983), 2905 Friedel pairs'
_refine_ls_abs_structure_Flack     -0.007(9)
loop_
    _atom_type_symbol
    _atom_type_description
    _atom_type_scat_dispersion_real
    _atom_type_scat_dispersion_imag
    _atom_type_scat_source
    'C' 'C' 0.0181 0.0091
                         'International Tables Vol C Tables 4.2.6.8 and 6.1.1.4'
    'H' 'H' 0.0000 0.0000
                         'International Tables Vol C Tables 4.2.6.8 and 6.1.1.4'
    'N' 'N' 0.0311 0.0180
                         'International Tables Vol C Tables 4.2.6.8 and 6.1.1.4'
    'O' 'O' 0.0492 0.0322
                         'International Tables Vol C Tables 4.2.6.8 and 6.1.1.4'
    'V' 'V' 0.0687 2.1097
                         'International Tables Vol C Tables 4.2.6.8 and 6.1.1.4'
_computing_data_collection     'CrysAlis CCD (Oxford Diffraction, 2006)'
_computing_cell_refinement     'CrysAlis RED (Oxford Diffraction, 2006)'
_computing_data_reduction     'CrysAlis RED (Oxford Diffraction, 2006)'
_computing_structure_solution     'SHELXS97 (Sheldrick, 2008)'
_computing_structure_refinement     'SHELXL97 (Sheldrick, 2008)'
_computing_molecular_graphics     'ORTEPII (Johnson, 1976)'
_computing_publication_material     'SHELXL97 (Sheldrick, 2008)'
loop_
    _atom_site_type_symbol
    _atom_site_label
    _atom_site_fract_x
    _atom_site_fract_y
    _atom_site_fract_z
    _atom_site_U_iso_or_equiv
    _atom_site_adp_type
    _atom_site_calc_flag
    _atom_site_refinement_flags
    _atom_site_occupancy
    _atom_site_disorder_assembly
    _atom_site_disorder_group
    V V27A 0.32884(10) 0.48070(7) 0.48510(4) 0.0321(3) Uani d . 1 . .
    V V27 0.64395(9) 0.51515(7) 0.50926(4) 0.0315(3) Uani d . 1 . .
    O O28A 0.2087(4) 0.4322(2) 0.45349(16) 0.0364(12) Uani d . 1 . .
    O O28 0.7674(4) 0.5616(2) 0.54082(16) 0.0351(12) Uani d . 1 . .
    O O29A 0.4860(4) 0.4571(3) 0.45501(15) 0.0319(12) Uani d . 1 . .
    O O29 0.4883(3) 0.5398(3) 0.53930(15) 0.0292(11) Uani d . 1 . .
    O O7A 0.3123(4) 0.5855(2) 0.45846(15) 0.0300(11) Uani d . 1 . .
    C C1A 0.2145(6) 0.6399(4) 0.4629(2) 0.0276(16) Uani d . 1 . .
    C C2A 0.2227(6) 0.7066(4) 0.4286(2) 0.0267(16) Uani d . 1 . .
    C C3A 0.1167(6) 0.7649(4) 0.4295(2) 0.0291(17) Uani d . 1 . .
    H H3A 0.1202 0.8072 0.4051 0.035 Uiso calc R 1 . .
    C C4A 0.0064(6) 0.7611(4) 0.4659(3) 0.0320(18) Uani d . 1 . .
    H H4A -0.0659 0.8006 0.4664 0.038 Uiso calc R 1 . .
    C C5A 0.0025(5) 0.7001(4) 0.5010(2) 0.0263(17) Uani d . 1 . .
    H H5A -0.0716 0.6987 0.5266 0.032 Uiso calc R 1 . .
    C C6A 0.1035(5) 0.6405(3) 0.5004(2) 0.0211(14) Uani d . 1 . .
    O O8A 0.3392(4) 0.7063(3) 0.39578(15) 0.0332(12) Uani d . 1 . .
    C C9A 0.3526(7) 0.7745(4) 0.3617(2) 0.0395(19) Uani d . 1 . .
    H H9D 0.4398 0.7695 0.3405 0.059 Uiso calc R 1 . .
    H H9E 0.3584 0.8225 0.3831 0.059 Uiso calc R 1 . .
    H H9F 0.2689 0.7776 0.3386 0.059 Uiso calc R 1 . .
    C C10A 0.0956(6) 0.5785(4) 0.5396(2) 0.0296(17) Uani d . 1 . .
    H H10A 0.0219 0.5835 0.5651 0.036 Uiso calc R 1 . .
    N N11A 0.1760(5) 0.5186(3) 0.54371(16) 0.0256(12) Uani d . 1 . .
    C C12A 0.1482(5) 0.4612(3) 0.58662(19) 0.0311(14) Uani d . 1 . .
    H H12A 0.0870 0.4183 0.5715 0.037 Uiso calc R 1 . .
    C C15A 0.0728(6) 0.4914(4) 0.6338(2) 0.0291(16) Uani d . 1 . .
    C C20A 0.1342(6) 0.5481(4) 0.6645(2) 0.0367(17) Uani d . 1 . .
    H H20A 0.2260 0.5681 0.6554 0.044 Uiso calc R 1 . .
    C C19A 0.0649(7) 0.5771(4) 0.7088(2) 0.052(2) Uani d . 1 . .
    H H19A 0.1090 0.6169 0.7295 0.063 Uiso calc R 1 . .
    C C18A -0.0669(8) 0.5481(4) 0.7227(3) 0.053(2) Uani d . 1 . .
    H H18A -0.1116 0.5662 0.7539 0.063 Uiso calc R 1 . .
    C C17A -0.1363(7) 0.4922(5) 0.6913(2) 0.057(2) Uani d . 1 . .
    H H17A -0.2293 0.4731 0.6996 0.068 Uiso calc R 1 . .
    C C16A -0.0610(6) 0.4657(4) 0.6467(2) 0.043(2) Uani d . 1 . .
    H H16A -0.1058 0.4280 0.6245 0.051 Uiso calc R 1 . .
    C C13A 0.2980(6) 0.4236(3) 0.5991(2) 0.0299(16) Uani d . 1 . .
    H H13A 0.3623 0.4664 0.6124 0.036 Uiso calc R 1 . .
    N N14A 0.3554(5) 0.3965(3) 0.54722(18) 0.0324(14) Uani d . 1 . .
    H H14C 0.3097 0.3504 0.5380 0.039 Uiso calc R 1 . .
    H H14D 0.4514 0.3854 0.5508 0.039 Uiso calc R 1 . .
    C C21A 0.2923(6) 0.3601(4) 0.6398(2) 0.0282(17) Uani d . 1 . .
    C C26A 0.3591(7) 0.3697(4) 0.6877(2) 0.0386(16) Uani d . 1 . .
    H H26A 0.4120 0.4167 0.6937 0.046 Uiso calc R 1 . .
    C C25A 0.3528(8) 0.3160(4) 0.7261(2) 0.050(2) Uani d . 1 . .
    H H25A 0.4012 0.3243 0.7585 0.060 Uiso calc R 1 . .
    C C24A 0.2750(7) 0.2486(4) 0.7177(3) 0.051(2) Uani d . 1 . .
    H H24A 0.2692 0.2105 0.7449 0.061 Uiso calc R 1 . .
    C C23A 0.2058(6) 0.2345(4) 0.6716(2) 0.0465(18) Uani d . 1 . .
    H H23A 0.1550 0.1867 0.6659 0.056 Uiso calc R 1 . .
    C C22A 0.2121(6) 0.2926(4) 0.6331(2) 0.0440(19) Uani d . 1 . .
    H H22A 0.1599 0.2856 0.6015 0.053 Uiso calc R 1 . .
    O O7 0.6590(4) 0.4115(2) 0.53751(16) 0.0315(11) Uani d . 1 . .
    C C1 0.7654(6) 0.3571(4) 0.5352(2) 0.0274(16) Uani d . 1 . .
    C C2 0.7597(6) 0.2964(4) 0.5720(2) 0.0259(16) Uani d . 1 . .
    C C3 0.8644(6) 0.2387(4) 0.5706(2) 0.0292(16) Uani d . 1 . .
    H H3 0.8626 0.1971 0.5955 0.035 Uiso calc R 1 . .
    C C4 0.9722(6) 0.2413(4) 0.5331(3) 0.038(2) Uani d . 1 . .
    H H4 1.0444 0.2017 0.5328 0.046 Uiso calc R 1 . .
    C C5 0.9748(6) 0.3004(4) 0.4967(2) 0.0367(18) Uani d . 1 . .
    H H5 1.0485 0.3014 0.4709 0.044 Uiso calc R 1 . .
    C C6 0.8726(6) 0.3580(3) 0.4969(2) 0.0224(14) Uani d . 1 . .
    O O8 0.6476(4) 0.2980(3) 0.60580(15) 0.0332(12) Uani d . 1 . .
    C C9 0.6331(6) 0.2312(4) 0.6400(2) 0.043(2) Uani d . 1 . .
    H H9A 0.5482 0.2380 0.6623 0.065 Uiso calc R 1 . .
    H H9B 0.7186 0.2267 0.6622 0.065 Uiso calc R 1 . .
    H H9C 0.6225 0.1831 0.6190 0.065 Uiso calc R 1 . .
    C C10 0.8681(6) 0.4112(4) 0.4535(2) 0.0279(16) Uani d . 1 . .
    H H10 0.9346 0.4019 0.4260 0.033 Uiso calc R 1 . .
    N N11 0.7841(4) 0.4701(3) 0.44777(18) 0.0287(13) Uani d . 1 . .
    C C12 0.7728(5) 0.5126(3) 0.39691(19) 0.0315(14) Uani d . 1 . .
    H H12 0.6891 0.4897 0.3777 0.038 Uiso calc R 1 . .
    C C15 0.9029(5) 0.5043(4) 0.3612(2) 0.0243(16) Uani d . 1 . .
    C C20 0.8946(7) 0.4590(4) 0.3158(2) 0.044(2) Uani d . 1 . .
    H H20 0.8083 0.4318 0.3078 0.053 Uiso calc R 1 . .
    C C19 1.0104(7) 0.4531(4) 0.2821(3) 0.049(2) Uani d . 1 . .
    H H19 1.0040 0.4221 0.2511 0.059 Uiso calc R 1 . .
    C C18 1.1345(7) 0.4925(4) 0.2941(2) 0.0430(18) Uani d . 1 . .
    H H18 1.2135 0.4895 0.2707 0.052 Uiso calc R 1 . .
    C C17 1.1468(6) 0.5357(4) 0.3387(2) 0.0507(19) Uani d . 1 . .
    H H17 1.2337 0.5622 0.3471 0.061 Uiso calc R 1 . .
    C C16 1.0299(6) 0.5401(4) 0.3714(2) 0.046(2) Uani d . 1 . .
    H H16 1.0386 0.5699 0.4028 0.055 Uiso calc R 1 . .
    C C13 0.7381(5) 0.5996(3) 0.4075(2) 0.0260(15) Uani d . 1 . .
    H H13 0.8267 0.6249 0.4218 0.031 Uiso calc R 1 . .
    N N14 0.6256(5) 0.6028(3) 0.44947(18) 0.0320(14) Uani d . 1 . .
    H H14A 0.5371 0.5978 0.4339 0.038 Uiso calc R 1 . .
    H H14B 0.6290 0.6517 0.4651 0.038 Uiso calc R 1 . .
    C C21 0.7018(6) 0.6405(4) 0.3576(2) 0.0288(17) Uani d . 1 . .
    C C26 0.5853(6) 0.6156(4) 0.3278(2) 0.0420(19) Uani d . 1 . .
    H H26 0.5277 0.5736 0.3405 0.050 Uiso calc R 1 . .
    C C25 0.5504(7) 0.6501(4) 0.2800(2) 0.0512(19) Uani d . 1 . .
    H H25 0.4693 0.6337 0.2602 0.061 Uiso calc R 1 . .
    C C24 0.6411(8) 0.7102(5) 0.2627(2) 0.056(2) Uani d . 1 . .
    H H24 0.6225 0.7330 0.2293 0.067 Uiso calc R 1 . .
    C C23 0.7545(7) 0.7383(5) 0.2906(3) 0.068(3) Uani d . 1 . .
    H H23 0.8116 0.7805 0.2778 0.082 Uiso calc R 1 . .
    C C22 0.7839(6) 0.7026(4) 0.3390(2) 0.050(2) Uani d . 1 . .
    H H22 0.8617 0.7214 0.3595 0.060 Uiso calc R 1 . .
    O O1W 0.4465(5) 0.4178(3) 0.3495(2) 0.0770(18) Uani d . 1 . .
    H H1W1 0.4121 0.4397 0.3762 0.115 Uiso d R 1 . .
    H H2W1 0.4821 0.3734 0.3564 0.115 Uiso d R 1 . .
    O O2W 0.5401(7) 0.5739(4) 0.6465(2) 0.132(3) Uani d . 1 . .
    H H1W2 0.5292 0.5769 0.6138 0.199 Uiso d R 1 . .
    H H2W2 0.6260 0.5672 0.6553 0.199 Uiso d R 1 . .
loop_
    _atom_site_aniso_label
    _atom_site_aniso_U_11
    _atom_site_aniso_U_22
    _atom_site_aniso_U_33
    _atom_site_aniso_U_12
    _atom_site_aniso_U_13
    _atom_site_aniso_U_23
    V27A 0.0266(6) 0.0352(7) 0.0346(6) 0.0044(5) 0.0053(5) 0.0018(7)
    V27 0.0244(5) 0.0340(7) 0.0361(6) 0.0034(5) 0.0068(5) 0.0017(6)
    O28A 0.030(2) 0.039(3) 0.040(3) -0.003(2) -0.002(2) -0.001(2)
    O28 0.027(2) 0.042(3) 0.036(3) -0.008(2) 0.002(2) -0.010(2)
    O29A 0.029(2) 0.029(3) 0.038(3) 0.003(2) 0.011(2) -0.003(2)
    O29 0.024(2) 0.028(3) 0.036(3) 0.004(2) 0.0124(19) -0.001(2)
    O7A 0.022(2) 0.034(3) 0.035(3) 0.002(2) 0.012(2) 0.005(2)
    C1A 0.028(4) 0.025(4) 0.030(4) 0.000(3) -0.002(3) -0.006(3)
    C2A 0.020(3) 0.028(4) 0.032(4) -0.005(3) -0.001(3) -0.001(4)
    C3A 0.025(3) 0.029(4) 0.033(4) -0.001(3) -0.006(3) 0.004(3)
    C4A 0.025(3) 0.039(5) 0.031(4) 0.004(3) 0.001(3) -0.008(4)
    C5A 0.016(3) 0.035(5) 0.028(4) 0.005(3) 0.007(3) -0.002(4)
    C6A 0.017(3) 0.024(4) 0.022(3) -0.006(3) 0.005(3) -0.004(3)
    O8A 0.024(2) 0.036(3) 0.040(3) 0.001(2) 0.013(2) 0.001(2)
    C9A 0.053(4) 0.036(5) 0.030(4) -0.002(4) 0.005(4) 0.017(3)
    C10A 0.026(3) 0.040(5) 0.024(3) -0.013(3) 0.004(3) -0.014(3)
    N11A 0.028(3) 0.020(3) 0.028(3) 0.005(3) -0.001(2) -0.004(3)
    C12A 0.034(3) 0.034(4) 0.026(3) 0.003(3) 0.006(3) 0.009(3)
    C15A 0.031(3) 0.031(5) 0.025(3) 0.001(3) 0.002(3) -0.001(3)
    C20A 0.030(4) 0.044(4) 0.036(4) 0.007(3) 0.002(3) -0.007(3)
    C19A 0.068(5) 0.052(5) 0.036(4) 0.026(4) -0.001(4) -0.004(4)
    C18A 0.061(5) 0.058(6) 0.039(5) 0.025(4) 0.026(4) 0.003(4)
    C17A 0.054(4) 0.072(6) 0.044(4) 0.011(5) 0.017(4) -0.002(5)
    C16A 0.035(4) 0.050(5) 0.044(5) -0.001(4) 0.004(3) 0.011(4)
    C13A 0.024(3) 0.035(4) 0.030(4) 0.009(3) 0.001(3) 0.006(3)
    N14A 0.025(3) 0.038(4) 0.034(3) 0.006(3) 0.003(3) -0.006(3)
    C21A 0.023(3) 0.030(4) 0.032(4) 0.013(3) 0.000(3) -0.002(3)
    C26A 0.051(4) 0.024(4) 0.040(4) 0.004(4) 0.000(4) -0.001(3)
    C25A 0.073(6) 0.046(5) 0.031(4) 0.001(5) 0.007(4) -0.005(4)
    C24A 0.057(5) 0.060(6) 0.037(5) 0.013(5) 0.027(4) 0.014(4)
    C23A 0.045(4) 0.047(5) 0.048(4) -0.004(4) 0.004(3) 0.012(4)
    C22A 0.038(4) 0.049(5) 0.045(4) -0.002(3) -0.004(3) 0.005(4)
    O7 0.016(2) 0.035(3) 0.044(3) 0.008(2) 0.005(2) -0.006(2)
    C1 0.018(3) 0.031(4) 0.033(4) -0.002(3) -0.006(3) -0.008(4)
    C2 0.026(4) 0.020(4) 0.032(4) -0.001(3) -0.004(3) 0.000(4)
    C3 0.032(4) 0.028(4) 0.027(4) -0.005(4) -0.002(3) 0.001(3)
    C4 0.022(3) 0.043(5) 0.050(5) 0.013(4) 0.007(3) -0.006(4)
    C5 0.036(4) 0.041(5) 0.033(5) 0.004(4) 0.008(4) 0.003(4)
    C6 0.019(3) 0.020(3) 0.028(4) 0.008(3) 0.000(3) 0.005(3)
    O8 0.025(2) 0.040(3) 0.035(3) -0.001(2) 0.015(2) 0.003(2)
    C9 0.041(4) 0.056(6) 0.033(4) 0.003(4) 0.005(3) 0.011(4)
    C10 0.022(3) 0.029(4) 0.033(4) 0.003(3) 0.009(3) -0.010(3)
    N11 0.024(3) 0.031(3) 0.031(3) 0.002(3) -0.005(2) -0.005(3)
    C12 0.023(3) 0.046(4) 0.025(3) -0.006(3) 0.002(2) -0.005(3)
    C15 0.019(3) 0.030(4) 0.024(3) 0.002(3) 0.003(2) -0.003(3)
    C20 0.036(4) 0.058(5) 0.038(4) 0.001(4) 0.000(3) 0.000(4)
    C19 0.048(4) 0.068(6) 0.031(4) 0.016(4) 0.007(4) -0.013(4)
    C18 0.039(4) 0.053(5) 0.037(4) 0.009(4) 0.014(3) 0.009(4)
    C17 0.045(4) 0.064(5) 0.043(4) -0.009(4) 0.019(4) -0.010(4)
    C16 0.019(3) 0.075(6) 0.044(4) 0.002(4) 0.006(3) -0.019(4)
    C13 0.021(3) 0.029(4) 0.028(3) 0.001(3) 0.006(3) -0.001(3)
    N14 0.029(3) 0.025(4) 0.043(3) 0.007(3) 0.004(3) -0.004(3)
    C21 0.017(3) 0.046(5) 0.023(4) 0.002(3) 0.002(3) 0.007(3)
    C26 0.032(4) 0.062(5) 0.032(4) 0.015(4) 0.005(3) 0.004(4)
    C25 0.049(5) 0.067(5) 0.037(4) 0.018(4) -0.011(4) 0.000(4)
    C24 0.058(5) 0.087(7) 0.023(4) 0.023(5) 0.016(4) 0.019(4)
    C23 0.038(5) 0.107(8) 0.060(6) 0.003(5) 0.010(4) 0.037(5)
    C22 0.031(4) 0.078(6) 0.040(4) -0.001(4) -0.006(3) 0.022(4)
    O1W 0.094(4) 0.058(4) 0.078(5) 0.009(3) 0.023(3) -0.003(3)
    O2W 0.171(6) 0.149(7) 0.076(5) -0.062(5) 0.006(4) -0.002(5)
_geom_special_details
;
All e.s.d.'s (except the e.s.d. in the dihedral angle between two l.s. planes)
are estimated using the full covariance matrix. The cell e.s.d.'s are taken
into account individually in the estimation of e.s.d.'s in distances, angles
and torsion angles; correlations between e.s.d.'s in cell parameters are only
used when they are defined by crystal symmetry. An approximate (isotropic)
treatment of cell e.s.d.'s is used for estimating e.s.d.'s involving l.s.
planes.
;
loop_
    _geom_bond_atom_site_label_1
    _geom_bond_atom_site_label_2
    _geom_bond_site_symmetry_2
    _geom_bond_distance
    _geom_bond_publ_flag
    V27A O7A . 1.908(4) y
    V27A O28A . 1.607(4) y
    V27A O29A . 1.703(4) y
    V27A O29 . 2.263(4) y
    V27A N11A . 2.163(5) y
    V27A N14A . 2.147(5) y
    V27A V27 . 3.0595(17) ?
    V27 O7 . 1.904(4) y
    V27 O28 . 1.610(4) y
    V27 O29 . 1.694(3) y
    V27 O29A . 2.247(4) y
    V27 N11 . 2.179(5) y
    V27 N14 . 2.135(5) y
    O7A C1A . 1.302(7) ?
    C1A C6A . 1.409(8) ?
    C1A C2A . 1.431(8) ?
    C2A O8A . 1.371(6) ?
    C2A C3A . 1.399(8) ?
    C3A C4A . 1.386(8) ?
    C3A H3A . 0.9500 ?
    C4A C5A . 1.369(8) ?
    C4A H4A . 0.9500 ?
    C5A C6A . 1.382(7) ?
    C5A H5A . 0.9500 ?
    C6A C10A . 1.453(8) ?
    O8A C9A . 1.451(6) ?
    C9A H9D . 0.9800 ?
    C9A H9E . 0.9800 ?
    C9A H9F . 0.9800 ?
    C10A N11A . 1.267(7) ?
    C10A H10A . 0.9500 ?
    N11A C12A . 1.487(6) ?
    C12A C15A . 1.485(7) ?
    C12A C13A . 1.568(7) ?
    C12A H12A . 1.0000 ?
    C15A C16A . 1.363(7) ?
    C15A C20A . 1.365(8) ?
    C20A C19A . 1.391(7) ?
    C20A H20A . 0.9500 ?
    C19A C18A . 1.370(8) ?
    C19A H19A . 0.9500 ?
    C18A C17A . 1.399(9) ?
    C18A H18A . 0.9500 ?
    C17A C16A . 1.411(8) ?
    C17A H17A . 0.9500 ?
    C16A H16A . 0.9500 ?
    C13A C21A . 1.497(8) ?
    C13A N14A . 1.499(6) ?
    C13A H13A . 1.0000 ?
    N14A H14C . 0.9200 ?
    N14A H14D . 0.9200 ?
    C21A C22A . 1.377(8) ?
    C21A C26A . 1.381(8) ?
    C26A C25A . 1.339(7) ?
    C26A H26A . 0.9500 ?
    C25A C24A . 1.369(9) ?
    C25A H25A . 0.9500 ?
    C24A C23A . 1.362(9) ?
    C24A H24A . 0.9500 ?
    C23A C22A . 1.391(7) ?
    C23A H23A . 0.9500 ?
    C22A H22A . 0.9500 ?
    O7 C1 . 1.356(7) ?
    C1 C2 . 1.393(8) ?
    C1 C6 . 1.398(7) ?
    C2 O8 . 1.356(6) ?
    C2 C3 . 1.382(8) ?
    C3 C4 . 1.388(8) ?
    C3 H3 . 0.9500 ?
    C4 C5 . 1.367(8) ?
    C4 H4 . 0.9500 ?
    C5 C6 . 1.365(8) ?
    C5 H5 . 0.9500 ?
    C6 C10 . 1.428(7) ?
    O8 C9 . 1.437(6) ?
    C9 H9A . 0.9800 ?
    C9 H9B . 0.9800 ?
    C9 H9C . 0.9800 ?
    C10 N11 . 1.276(7) ?
    C10 H10 . 0.9500 ?
    N11 C12 . 1.487(6) ?
    C12 C15 . 1.523(6) ?
    C12 C13 . 1.535(7) ?
    C12 H12 . 1.0000 ?
    C15 C16 . 1.357(7) ?
    C15 C20 . 1.391(7) ?
    C20 C19 . 1.383(8) ?
    C20 H20 . 0.9500 ?
    C19 C18 . 1.371(8) ?
    C19 H19 . 0.9500 ?
    C18 C17 . 1.359(7) ?
    C18 H18 . 0.9500 ?
    C17 C16 . 1.374(7) ?
    C17 H17 . 0.9500 ?
    C16 H16 . 0.9500 ?
    C13 C21 . 1.487(7) ?
    C13 N14 . 1.500(6) ?
    C13 H13 . 1.0000 ?
    N14 H14A . 0.9200 ?
    N14 H14B . 0.9200 ?
    C21 C22 . 1.386(8) ?
    C21 C26 . 1.391(7) ?
    C26 C25 . 1.389(8) ?
    C26 H26 . 0.9500 ?
    C25 C24 . 1.396(9) ?
    C25 H25 . 0.9500 ?
    C24 C23 . 1.361(9) ?
    C24 H24 . 0.9500 ?
    C23 C22 . 1.401(9) ?
    C23 H23 . 0.9500 ?
    C22 H22 . 0.9500 ?
    O1W H1W1 . 0.8401 ?
    O1W H2W1 . 0.8402 ?
    O2W H1W2 . 0.8405 ?
    O2W H2W2 . 0.8402 ?
loop_
    _geom_angle_atom_site_label_1
    _geom_angle_atom_site_label_2
    _geom_angle_atom_site_label_3
    _geom_angle_site_symmetry_1
    _geom_angle_site_symmetry_3
    _geom_angle
    _geom_angle_publ_flag
    O28A V27A O29A . . 104.7(2) ?
    O28A V27A O7A . . 103.99(19) ?
    O29A V27A O7A . . 97.37(19) ?
    O28A V27A N14A . . 96.3(2) ?
    O29A V27A N14A . . 94.39(19) ?
    O7A V27A N14A . . 153.03(17) ?
    O28A V27A N11A . . 92.24(19) ?
    O29A V27A N11A . . 161.58(18) ?
    O7A V27A N11A . . 85.16(17) ?
    N14A V27A N11A . . 76.36(18) ?
    O28A V27A O29 . . 172.23(19) ?
    O29A V27A O29 . . 79.23(15) ?
    O7A V27A O29 . . 81.88(16) ?
    N14A V27A O29 . . 76.60(17) ?
    N11A V27A O29 . . 83.10(14) ?
    O28A V27A V27 . . 150.30(15) ?
    O29A V27A V27 . . 46.21(14) ?
    O7A V27A V27 . . 88.38(12) ?
    N14A V27A V27 . . 82.40(13) ?
    N11A V27A V27 . . 115.95(12) ?
    O29 V27A V27 . . 33.01(9) ?
    O28 V27 O29 . . 105.49(19) ?
    O28 V27 O7 . . 102.1(2) ?
    O29 V27 O7 . . 96.86(19) ?
    O28 V27 N14 . . 94.2(2) ?
    O29 V27 N14 . . 94.74(19) ?
    O7 V27 N14 . . 156.62(18) ?
    O28 V27 N11 . . 95.84(19) ?
    O29 V27 N11 . . 157.77(18) ?
    O7 V27 N11 . . 84.50(18) ?
    N14 V27 N11 . . 77.22(19) ?
    O28 V27 O29A . . 171.98(18) ?
    O29 V27 O29A . . 79.87(15) ?
    O7 V27 O29A . . 82.93(17) ?
    N14 V27 O29A . . 79.22(17) ?
    N11 V27 O29A . . 78.29(14) ?
    O28 V27 V27A . . 151.77(14) ?
    O29 V27 V27A . . 46.71(14) ?
    O7 V27 V27A . . 88.33(12) ?
    N14 V27 V27A . . 84.95(13) ?
    N11 V27 V27A . . 111.38(12) ?
    O29A V27 V27A . . 33.16(9) ?
    V27A O29A V27 . . 100.63(19) ?
    V27 O29 V27A . . 100.27(19) ?
    C1A O7A V27A . . 133.3(4) ?
    O7A C1A C6A . . 125.3(6) ?
    O7A C1A C2A . . 117.9(6) ?
    C6A C1A C2A . . 116.7(6) ?
    O8A C2A C3A . . 125.0(6) ?
    O8A C2A C1A . . 114.4(5) ?
    C3A C2A C1A . . 120.7(6) ?
    C4A C3A C2A . . 120.2(6) ?
    C4A C3A H3A . . 119.9 ?
    C2A C3A H3A . . 119.9 ?
    C5A C4A C3A . . 119.5(6) ?
    C5A C4A H4A . . 120.2 ?
    C3A C4A H4A . . 120.2 ?
    C4A C5A C6A . . 121.7(6) ?
    C4A C5A H5A . . 119.1 ?
    C6A C5A H5A . . 119.1 ?
    C5A C6A C1A . . 121.0(6) ?
    C5A C6A C10A . . 119.0(5) ?
    C1A C6A C10A . . 120.0(5) ?
    C2A O8A C9A . . 115.5(5) ?
    O8A C9A H9D . . 109.5 ?
    O8A C9A H9E . . 109.5 ?
    H9D C9A H9E . . 109.5 ?
    O8A C9A H9F . . 109.5 ?
    H9D C9A H9F . . 109.5 ?
    H9E C9A H9F . . 109.5 ?
    N11A C10A C6A . . 127.3(6) ?
    N11A C10A H10A . . 116.3 ?
    C6A C10A H10A . . 116.3 ?
    C10A N11A C12A . . 118.8(5) ?
    C10A N11A V27A . . 124.9(4) ?
    C12A N11A V27A . . 115.3(3) ?
    C15A C12A N11A . . 116.9(5) ?
    C15A C12A C13A . . 113.4(4) ?
    N11A C12A C13A . . 105.0(4) ?
    C15A C12A H12A . . 107.0 ?
    N11A C12A H12A . . 107.0 ?
    C13A C12A H12A . . 107.0 ?
    C16A C15A C20A . . 118.1(6) ?
    C16A C15A C12A . . 121.2(6) ?
    C20A C15A C12A . . 120.6(5) ?
    C15A C20A C19A . . 121.3(6) ?
    C15A C20A H20A . . 119.4 ?
    C19A C20A H20A . . 119.4 ?
    C18A C19A C20A . . 120.0(7) ?
    C18A C19A H19A . . 120.0 ?
    C20A C19A H19A . . 120.0 ?
    C19A C18A C17A . . 120.7(7) ?
    C19A C18A H18A . . 119.6 ?
    C17A C18A H18A . . 119.6 ?
    C18A C17A C16A . . 116.5(7) ?
    C18A C17A H17A . . 121.7 ?
    C16A C17A H17A . . 121.7 ?
    C15A C16A C17A . . 123.3(7) ?
    C15A C16A H16A . . 118.4 ?
    C17A C16A H16A . . 118.4 ?
    C21A C13A N14A . . 113.8(5) ?
    C21A C13A C12A . . 113.6(4) ?
    N14A C13A C12A . . 105.3(4) ?
    C21A C13A H13A . . 108.0 ?
    N14A C13A H13A . . 108.0 ?
    C12A C13A H13A . . 108.0 ?
    C13A N14A V27A . . 113.9(3) ?
    C13A N14A H14C . . 108.8 ?
    V27A N14A H14C . . 108.8 ?
    C13A N14A H14D . . 108.8 ?
    V27A N14A H14D . . 108.8 ?
    H14C N14A H14D . . 107.7 ?
    C22A C21A C26A . . 116.9(6) ?
    C22A C21A C13A . . 122.1(6) ?
    C26A C21A C13A . . 120.8(6) ?
    C25A C26A C21A . . 123.2(7) ?
    C25A C26A H26A . . 118.4 ?
    C21A C26A H26A . . 118.4 ?
    C26A C25A C24A . . 118.4(7) ?
    C26A C25A H25A . . 120.8 ?
    C24A C25A H25A . . 120.8 ?
    C23A C24A C25A . . 122.2(7) ?
    C23A C24A H24A . . 118.9 ?
    C25A C24A H24A . . 118.9 ?
    C24A C23A C22A . . 117.6(7) ?
    C24A C23A H23A . . 121.2 ?
    C22A C23A H23A . . 121.2 ?
    C21A C22A C23A . . 121.6(6) ?
    C21A C22A H22A . . 119.2 ?
    C23A C22A H22A . . 119.2 ?
    C1 O7 V27 . . 131.7(4) ?
    O7 C1 C2 . . 116.4(6) ?
    O7 C1 C6 . . 123.1(6) ?
    C2 C1 C6 . . 120.4(6) ?
    O8 C2 C3 . . 125.2(6) ?
    O8 C2 C1 . . 116.3(5) ?
    C3 C2 C1 . . 118.5(6) ?
    C2 C3 C4 . . 120.5(6) ?
    C2 C3 H3 . . 119.7 ?
    C4 C3 H3 . . 119.7 ?
    C5 C4 C3 . . 120.2(6) ?
    C5 C4 H4 . . 119.9 ?
    C3 C4 H4 . . 119.9 ?
    C6 C5 C4 . . 120.6(6) ?
    C6 C5 H5 . . 119.7 ?
    C4 C5 H5 . . 119.7 ?
    C5 C6 C1 . . 119.7(6) ?
    C5 C6 C10 . . 118.0(6) ?
    C1 C6 C10 . . 121.8(5) ?
    C2 O8 C9 . . 116.3(5) ?
    O8 C9 H9A . . 109.5 ?
    O8 C9 H9B . . 109.5 ?
    H9A C9 H9B . . 109.5 ?
    O8 C9 H9C . . 109.5 ?
    H9A C9 H9C . . 109.5 ?
    H9B C9 H9C . . 109.5 ?
    N11 C10 C6 . . 126.9(5) ?
    N11 C10 H10 . . 116.5 ?
    C6 C10 H10 . . 116.5 ?
    C10 N11 C12 . . 121.4(5) ?
    C10 N11 V27 . . 124.0(4) ?
    C12 N11 V27 . . 114.5(3) ?
    N11 C12 C15 . . 114.8(5) ?
    N11 C12 C13 . . 109.1(4) ?
    C15 C12 C13 . . 111.2(5) ?
    N11 C12 H12 . . 107.1 ?
    C15 C12 H12 . . 107.1 ?
    C13 C12 H12 . . 107.1 ?
    C16 C15 C20 . . 117.0(5) ?
    C16 C15 C12 . . 122.7(5) ?
    C20 C15 C12 . . 120.3(5) ?
    C19 C20 C15 . . 120.9(6) ?
    C19 C20 H20 . . 119.5 ?
    C15 C20 H20 . . 119.5 ?
    C18 C19 C20 . . 119.0(6) ?
    C18 C19 H19 . . 120.5 ?
    C20 C19 H19 . . 120.5 ?
    C17 C18 C19 . . 121.4(6) ?
    C17 C18 H18 . . 119.3 ?
    C19 C18 H18 . . 119.3 ?
    C18 C17 C16 . . 118.0(6) ?
    C18 C17 H17 . . 121.0 ?
    C16 C17 H17 . . 121.0 ?
    C15 C16 C17 . . 123.6(6) ?
    C15 C16 H16 . . 118.2 ?
    C17 C16 H16 . . 118.2 ?
    C21 C13 N14 . . 115.7(5) ?
    C21 C13 C12 . . 110.2(5) ?
    N14 C13 C12 . . 107.9(4) ?
    C21 C13 H13 . . 107.6 ?
    N14 C13 H13 . . 107.6 ?
    C12 C13 H13 . . 107.6 ?
    C13 N14 V27 . . 115.4(3) ?
    C13 N14 H14A . . 108.4 ?
    V27 N14 H14A . . 108.4 ?
    C13 N14 H14B . . 108.4 ?
    V27 N14 H14B . . 108.4 ?
    H14A N14 H14B . . 107.5 ?
    C22 C21 C26 . . 118.3(6) ?
    C22 C21 C13 . . 121.4(6) ?
    C26 C21 C13 . . 120.3(6) ?
    C25 C26 C21 . . 122.4(6) ?
    C25 C26 H26 . . 118.8 ?
    C21 C26 H26 . . 118.8 ?
    C26 C25 C24 . . 116.2(6) ?
    C26 C25 H25 . . 121.9 ?
    C24 C25 H25 . . 121.9 ?
    C23 C24 C25 . . 124.2(7) ?
    C23 C24 H24 . . 117.9 ?
    C25 C24 H24 . . 117.9 ?
    C24 C23 C22 . . 117.5(7) ?
    C24 C23 H23 . . 121.3 ?
    C22 C23 H23 . . 121.3 ?
    C21 C22 C23 . . 121.4(6) ?
    C21 C22 H22 . . 119.3 ?
    C23 C22 H22 . . 119.3 ?
    H1W1 O1W H2W1 . . 112.2 ?
    H1W2 O2W H2W2 . . 112.9 ?
loop_
    _geom_torsion_atom_site_label_1
    _geom_torsion_atom_site_label_2
    _geom_torsion_atom_site_label_3
    _geom_torsion_atom_site_label_4
    _geom_torsion_site_symmetry_1
    _geom_torsion_site_symmetry_2
    _geom_torsion_site_symmetry_3
    _geom_torsion_site_symmetry_4
    _geom_torsion
    _geom_torsion_publ_flag
    O7A C1A C2A O8A . . . . -2.6(8) ?
    C6A C1A C2A O8A . . . . 174.9(5) ?
    O7A C1A C2A C3A . . . . 176.6(5) ?
    C6A C1A C2A C3A . . . . -5.9(9) ?
    O8A C2A C3A C4A . . . . -177.2(6) ?
    C1A C2A C3A C4A . . . . 3.7(9) ?
    C2A C3A C4A C5A . . . . 0.3(10) ?
    C3A C4A C5A C6A . . . . -2.0(10) ?
    C4A C5A C6A C1A . . . . -0.5(9) ?
    C4A C5A C6A C10A . . . . 178.3(6) ?
    O7A C1A C6A C5A . . . . -178.4(6) ?
    C2A C1A C6A C5A . . . . 4.4(8) ?
    O7A C1A C6A C10A . . . . 2.8(9) ?
    C2A C1A C6A C10A . . . . -174.5(5) ?
    C3A C2A O8A C9A . . . . 2.8(8) ?
    C1A C2A O8A C9A . . . . -178.1(5) ?
    C5A C6A C10A N11A . . . . 177.6(5) ?
    C1A C6A C10A N11A . . . . -3.5(9) ?
    C6A C10A N11A C12A . . . . -179.0(5) ?
    C6A C10A N11A V27A . . . . -10.7(8) ?
    C10A N11A C12A C15A . . . . -24.9(7) ?
    C10A N11A C12A C13A . . . . -151.6(5) ?
    N11A C12A C15A C16A . . . . 114.2(7) ?
    C13A C12A C15A C16A . . . . -123.4(6) ?
    N11A C12A C15A C20A . . . . -63.5(7) ?
    C13A C12A C15A C20A . . . . 59.0(8) ?
    C16A C15A C20A C19A . . . . 2.2(9) ?
    C12A C15A C20A C19A . . . . 180.0(6) ?
    C15A C20A C19A C18A . . . . 0.7(10) ?
    C20A C19A C18A C17A . . . . -3.1(11) ?
    C19A C18A C17A C16A . . . . 2.6(11) ?
    C20A C15A C16A C17A . . . . -2.8(10) ?
    C12A C15A C16A C17A . . . . 179.5(6) ?
    C18A C17A C16A C15A . . . . 0.4(11) ?
    C15A C12A C13A C21A . . . . 54.4(7) ?
    N11A C12A C13A C21A . . . . -176.8(5) ?
    C15A C12A C13A N14A . . . . 179.5(5) ?
    N11A C12A C13A N14A . . . . -51.7(6) ?
    C21A C13A N14A V27A . . . . 169.5(4) ?
    C12A C13A N14A V27A . . . . 44.5(5) ?
    O28A V27A N14A C13A . . . . -109.7(4) ?
    O29A V27A N14A C13A . . . . 144.9(4) ?
    O7A V27A N14A C13A . . . . 29.1(6) ?
    N11A V27A N14A C13A . . . . -18.9(4) ?
    O29 V27A N14A C13A . . . . 67.1(4) ?
    N14A C13A C21A C22A . . . . -60.2(7) ?
    C12A C13A C21A C22A . . . . 60.3(8) ?
    N14A C13A C21A C26A . . . . 124.8(6) ?
    C12A C13A C21A C26A . . . . -114.7(6) ?
    C22A C21A C26A C25A . . . . 2.3(10) ?
    C13A C21A C26A C25A . . . . 177.5(6) ?
    C21A C26A C25A C24A . . . . -0.8(11) ?
    C26A C25A C24A C23A . . . . 0.7(11) ?
    C25A C24A C23A C22A . . . . -2.2(10) ?
    C26A C21A C22A C23A . . . . -3.8(9) ?
    C13A C21A C22A C23A . . . . -179.0(5) ?
    C24A C23A C22A C21A . . . . 3.8(9) ?
    O7 C1 C2 O8 . . . . 0.5(8) ?
    C6 C1 C2 O8 . . . . -176.5(5) ?
    O7 C1 C2 C3 . . . . 178.9(5) ?
    C6 C1 C2 C3 . . . . 1.9(9) ?
    O8 C2 C3 C4 . . . . 177.8(6) ?
    C1 C2 C3 C4 . . . . -0.4(9) ?
    C2 C3 C4 C5 . . . . -0.8(10) ?
    C3 C4 C5 C6 . . . . 0.5(11) ?
    C4 C5 C6 C1 . . . . 0.9(10) ?
    C4 C5 C6 C10 . . . . -170.8(6) ?
    O7 C1 C6 C5 . . . . -179.0(6) ?
    C2 C1 C6 C5 . . . . -2.2(9) ?
    O7 C1 C6 C10 . . . . -7.5(9) ?
    C2 C1 C6 C10 . . . . 169.3(6) ?
    C3 C2 O8 C9 . . . . -4.6(8) ?
    C1 C2 O8 C9 . . . . 173.6(5) ?
    C5 C6 C10 N11 . . . . -177.3(6) ?
    C1 C6 C10 N11 . . . . 11.1(10) ?
    C6 C10 N11 C12 . . . . -169.2(5) ?
    C6 C10 N11 V27 . . . . 9.4(8) ?
    C10 N11 C12 C15 . . . . -23.2(7) ?
    C10 N11 C12 C13 . . . . -148.8(5) ?
    N11 C12 C15 C16 . . . . -71.8(8) ?
    C13 C12 C15 C16 . . . . 52.7(8) ?
    N11 C12 C15 C20 . . . . 108.6(6) ?
    C13 C12 C15 C20 . . . . -126.8(6) ?
    C16 C15 C20 C19 . . . . -1.7(10) ?
    C12 C15 C20 C19 . . . . 177.9(6) ?
    C15 C20 C19 C18 . . . . 0.1(10) ?
    C20 C19 C18 C17 . . . . 1.4(11) ?
    C19 C18 C17 C16 . . . . -1.1(11) ?
    C20 C15 C16 C17 . . . . 2.0(11) ?
    C12 C15 C16 C17 . . . . -177.6(6) ?
    C18 C17 C16 C15 . . . . -0.6(11) ?
    N11 C12 C13 C21 . . . . -170.4(4) ?
    C15 C12 C13 C21 . . . . 61.9(6) ?
    N11 C12 C13 N14 . . . . -43.1(5) ?
    C15 C12 C13 N14 . . . . -170.8(4) ?
    C21 C13 N14 V27 . . . . 160.3(4) ?
    C12 C13 N14 V27 . . . . 36.4(5) ?
    N14 C13 C21 C22 . . . . 119.4(6) ?
    C12 C13 C21 C22 . . . . -117.9(6) ?
    N14 C13 C21 C26 . . . . -62.0(8) ?
    C12 C13 C21 C26 . . . . 60.7(7) ?
    C22 C21 C26 C25 . . . . 0.9(9) ?
    C13 C21 C26 C25 . . . . -177.7(6) ?
    C21 C26 C25 C24 . . . . 1.6(9) ?
    C26 C25 C24 C23 . . . . -3.2(10) ?
    C25 C24 C23 C22 . . . . 2.1(12) ?
    C26 C21 C22 C23 . . . . -2.1(10) ?
    C13 C21 C22 C23 . . . . 176.5(6) ?
    C24 C23 C22 C21 . . . . 0.7(11) ?
loop_
    _geom_hbond_atom_site_label_D
    _geom_hbond_atom_site_label_H
    _geom_hbond_atom_site_label_A
    _geom_hbond_site_symmetry_A
    _geom_hbond_distance_DH
    _geom_hbond_distance_HA
    _geom_hbond_distance_DA
    _geom_hbond_angle_DHA
    N14 H14A O7A . 0.92 2.20 2.946(6) 138
    N14A H14D O7 . 0.92 2.02 2.855(6) 151
    O1W H1W1 O29A . 0.84 2.14 2.795(6) 134
    O2W H1W2 O29 . 0.84 2.04 2.834(7) 158
    C3 H3 O1W 4_556 0.95 2.52 3.431(8) 160
    C3A H3A O2W 4_466 0.95 2.52 3.424(9) 159
    C10A H10A O28 1_455 0.95 2.48 3.075(7) 120
    C13A H13A O29 . 1.00 2.53 3.057(7) 113
data_global
_journal_date_recd_electronic     2008-03-31
_journal_date_accepted     2008-05-13
_journal_name_full     'Acta Crystallographica, Section E'
_journal_year     2008
_journal_volume     64
_journal_issue      7
_journal_page_first     m886
_journal_page_last     m887
_journal_paper_category     QM
_journal_coeditor_code     XU2414
_publ_contact_author_name     'Doctor Grzegorz Romanowski'
_publ_contact_author_address
;
University of Gda\'nsk
Faculty of Chemistry
Sobieskiego 18/19
80-952 Gda\'nsk
Poland
;
_publ_contact_author_email     greg@chem.univ.gda.pl
_publ_contact_author_fax     '+48 58 523 53 41'
_publ_contact_author_phone     '+48 58 523 53 41'
_publ_section_title
;\
Di-\m-oxido-bis{[(<i>R</i>,<i>R</i>)-(+)-1-amino-2-(3-methoxy-2-\
oxidobenzylideneamino-\k^2^<i>O</i>^2^,<i>N</i>)-1,2-diphenylethane-\
\k<i>N</i>]oxidovanadium(V)} dihydrate
;
loop_
    _publ_author_name
    _publ_author_address
    'Grzegorz Romanowski'
;
University of Gda\'nsk
Faculty of Chemistry
Sobieskiego 18/19
80-952 Gda\'nsk
Poland
;
    'Tadeusz Lis'
;
University of Wroclaw
Faculty of Chemistry
F. Joliot-Curie 14
50-283 Wroclaw
Poland
;
