# Supplementary material for: Di-μ-oxido-bis­{[(R,R)-(+)-1-amino-2-(3-methoxy-2-oxidobenzyl­ideneamino-κ2 O 2,N)-1,2-diphenyl­ethane-κN]oxidovanadium(V)} dihydrate
Source: Acta Crystallogr Sect E Struct Rep Online. 2008 Jun 7;64(Pt 7):m886–7. doi: 10.1107/S1600536808014396 (PMC2961776; doi:10.1107/S1600536808014396)
Supplement: Supplementary file 2 [file e-64-0m886-Isup2.hkl]

# 
# h,k,l, Fc-squared, Fo-squared, sigma(Fo-squared) and status flag 
# 
data_I
_shelx_title ' vo15 in P2(1)2(1)2(1)' 
_shelx_refln_list_code          4 
_shelx_F_calc_maximum      390.63 
_exptl_crystal_F_000      1856.00 
_reflns_d_resolution_high  0.7927 
 
loop_ 
 _symmetry_equiv_pos_as_xyz 
 'x, y, z' 
 '-x+1/2, -y, z+1/2' 
 '-x, y+1/2, -z+1/2' 
 'x+1/2, -y+1/2, -z' 
 
_cell_length_a     9.3280 
_cell_length_b    16.9500 
_cell_length_c    25.4900 
_cell_angle_alpha  90.000 
_cell_angle_beta   90.000 
_cell_angle_gamma  90.000 
 
_shelx_F_squared_multiplier     1.000 
 
loop_ 
 _refln_index_h 
 _refln_index_k 
 _refln_index_l 
 _refln_F_squared_calc 
 _refln_F_squared_meas 
 _refln_F_squared_sigma 
 _refln_observed_status 
   2   0   0    30855.14    32636.84    730.06 o 
   4   0   0     8432.30     8239.09    219.78 o 
   6   0   0    12819.97    12177.80    213.41 o 
   8   0   0     3346.08     3075.63    218.50 o 
  10   0   0      565.23      936.23    235.97 o 
   1   1   0      262.98      297.86     29.97 o 
   2   1   0    20050.52    18086.04    241.08 o 
   3   1   0       15.03       36.94     78.61 o 
   4   1   0     4149.68     3991.10    134.57 o 
   5   1   0      605.80      758.74     69.54 o 
   6   1   0        0.33      -17.94     50.73 o 
   7   1   0     8760.24     8444.05    162.95 o 
   8   1   0      171.85      150.10    154.30 o 
   9   1   0     1370.01     1542.26    181.25 o 
  10   1   0     1199.35     1090.57    149.56 o 
  11   1   0      172.60       82.70    120.89 o 
   0   2   0    74575.38    74771.99   1088.79 o 
   1   2   0       51.96       49.65     34.45 o 
   2   2   0     2132.81     2214.58     63.21 o 
   3   2   0     1395.48     1429.01     46.81 o 
   4   2   0     6845.79     6399.17    151.58 o 
   5   2   0       32.08       76.88     69.00 o 
   6   2   0     3242.68     3078.24     93.91 o 
   7   2   0       10.41       -1.31     27.92 o 
   8   2   0      571.89      745.75    137.83 o 
   9   2   0      138.80      176.50    245.10 o 
  10   2   0      234.05      349.21    145.60 o 
  11   2   0       52.76       48.15    175.23 o 
   1   3   0      705.66      733.65     44.91 o 
   2   3   0    52356.15    50255.57    493.77 o 
   3   3   0       13.13      -13.15     28.66 o 
   4   3   0       13.80       61.23    110.95 o 
   5   3   0        7.18       25.09     43.68 o 
   6   3   0      526.37      303.47     93.24 o 
   7   3   0     2825.74     2836.46    126.25 o 
   8   3   0       40.29      129.28    181.42 o 
   9   3   0       45.08       56.27    281.39 o 
  10   3   0        2.86      -39.12    145.19 o 
  11   3   0       25.03       91.95    158.16 o 
   0   4   0    89568.57   101457.74    936.94 o 
   1   4   0      118.83       65.52     42.66 o 
   2   4   0     1280.71     1150.37     66.25 o 
   3   4   0       27.36       13.35     44.57 o 
   4   4   0     1426.62     1264.47    124.15 o 
   5   4   0       16.11       46.86    102.75 o 
   6   4   0     7452.04     7263.76    171.60 o 
   7   4   0       31.75       42.89     72.58 o 
   8   4   0      526.50      789.83    166.83 o 
   9   4   0      769.52      804.05    267.34 o 
  10   4   0      659.27      588.18    238.11 o 
  11   4   0       62.35      166.14    156.53 o 
   1   5   0     1107.89     1064.84     76.15 o 
   2   5   0      872.45      722.08     62.79 o 
   3   5   0      207.73      132.68     72.74 o 
   4   5   0      984.41     1160.88     91.02 o 
   5   5   0      377.12      384.70    117.52 o 
   6   5   0      551.38      311.89    109.35 o 
   7   5   0     1101.04     1092.30    163.32 o 
   8   5   0     2198.79     2380.44    205.16 o 
   9   5   0       51.52      199.62    271.48 o 
  10   5   0       61.33      126.23    229.12 o 
  11   5   0      217.12      265.26    137.76 o 
   0   6   0     2584.97     2314.40     77.96 o 
   1   6   0        1.04        6.75     20.93 o 
   2   6   0     1683.57     1531.48     83.79 o 
   3   6   0       14.16        2.40     39.03 o 
   4   6   0     4688.20     4524.71    113.39 o 
   5   6   0      555.98      451.59    107.62 o 
   6   6   0     1219.21      948.97    132.06 o 
   7   6   0      199.01      251.78    150.43 o 
   8   6   0       78.21       51.06    185.43 o 
   9   6   0       48.69      297.73    186.49 o 
  10   6   0      207.21      301.19    193.15 o 
   1   7   0       73.37      114.19     68.64 o 
   2   7   0     1306.84     1001.80     85.74 o 
   3   7   0      429.05      342.33    101.75 o 
   4   7   0     4829.30     4668.37    122.12 o 
   5   7   0       39.45       39.04     92.99 o 
   6   7   0       27.09        0.24     20.40 o 
   7   7   0       39.91       -0.41    167.71 o 
   8   7   0     1207.74     1371.38    198.75 o 
   9   7   0       18.99        7.97    202.48 o 
  10   7   0      470.68      408.38    178.87 o 
   0   8   0     1766.24     1599.14    130.75 o 
   1   8   0      252.93      197.80     94.17 o 
   2   8   0     2642.46     2858.66    126.21 o 
   3   8   0      620.07      534.61     93.22 o 
   4   8   0     7100.94     7407.90    135.15 o 
   5   8   0      800.14      651.73    104.06 o 
   6   8   0      181.53      241.11    155.41 o 
   7   8   0       71.13       42.58    175.14 o 
   8   8   0      109.91      266.80    160.93 o 
   9   8   0       17.37       25.37    176.50 o 
  10   8   0      132.76      195.26    178.35 o 
   1   9   0     1455.51     1564.64     94.57 o 
   2   9   0    17905.06    17547.64    226.61 o 
   3   9   0      213.99      209.62     92.62 o 
   4   9   0    13811.87    13616.91    274.10 o 
   5   9   0      134.73      107.69    138.95 o 
   6   9   0       23.18       81.45    158.70 o 
   7   9   0      446.04      399.86    148.76 o 
   8   9   0      922.84      870.96    158.79 o 
   9   9   0      591.94      744.58    232.49 o 
  10   9   0       34.22       76.59    169.60 o 
   0  10   0     2484.65     2338.49    155.38 o 
   1  10   0      845.33      641.43     97.71 o 
   2  10   0     2167.83     2025.03     92.93 o 
   3  10   0      436.93      370.89     90.92 o 
   4  10   0     5403.14     5366.76    135.69 o 
   5  10   0     2006.76     1831.32    148.82 o 
   6  10   0      527.96      494.58    157.87 o 
   7  10   0      156.50       70.91    171.53 o 
   8  10   0        3.30       53.06    156.52 o 
   9  10   0      158.35       22.60     90.90 o 
   1  11   0       35.79       26.99     45.25 o 
   2  11   0     2474.58     2293.67     98.62 o 
   3  11   0      226.94      200.84    110.52 o 
   4  11   0     3808.20     3978.01    149.73 o 
   5  11   0      735.34      877.37    160.79 o 
   6  11   0       32.54      204.69    179.12 o 
   7  11   0        4.38      -44.74    145.62 o 
   8  11   0      532.68      421.32    192.68 o 
   0  12   0      209.26      145.20    143.92 o 
   1  12   0      116.67       11.93    104.28 o 
   2  12   0      110.88      176.58    112.74 o 
   3  12   0       58.26      141.31    160.84 o 
   4  12   0     1256.99      931.41    162.79 o 
   5  12   0      682.39      867.92    169.63 o 
   6  12   0      111.14       46.63    180.98 o 
   7  12   0       73.20       -3.11    168.57 o 
   8  12   0      136.16      181.02    320.36 o 
   1  13   0       27.19       56.95     99.35 o 
   2  13   0     4005.23     4152.30    136.47 o 
   3  13   0        1.66      -47.08    138.11 o 
   4  13   0     1793.45     1875.17    170.80 o 
   5  13   0      820.48      752.37    212.37 o 
   6  13   0      299.92      270.48    225.67 o 
   7  13   0       25.22       44.51    219.74 o 
   0  14   0     1367.37     1436.66    173.28 o 
   1  14   0      150.26      161.62    133.73 o 
   2  14   0     1739.84     1735.43    150.95 o 
   3  14   0        1.35        2.77    127.48 o 
   4  14   0       30.38       24.73    232.28 o 
   5  14   0      401.48      454.33    208.27 o 
   6  14   0      409.53      335.08    237.00 o 
   1  15   0      126.46       94.32    137.77 o 
   2  15   0     1498.15     1525.45    166.52 o 
   3  15   0       48.66      175.80    181.72 o 
   4  15   0      619.16      815.88    216.44 o 
   5  15   0       42.70       82.23    219.14 o 
   6  15   0       16.74       48.20    234.95 o 
   0  16   0      505.59      419.34    221.80 o 
   1  16   0       15.74       49.49    168.76 o 
   2  16   0       82.52      145.55    173.85 o 
   3  16   0        2.65      153.57    269.18 o 
   4  16   0       25.36      158.94    223.38 o 
   5  16   0      131.16      134.89    233.70 o 
   6  16   0      170.65      186.12    298.93 o 
   1  17   0       86.18       92.81    156.70 o 
   2  17   0     1789.81     2061.90    172.95 o 
   3  17   0       25.71       38.84    184.75 o 
   4  17   0      852.93      707.69    191.18 o 
   5  17   0       16.31       -4.42     41.66 o 
   0  18   0     3227.72     3022.99    197.94 o 
   1  18   0       37.51      -16.33    105.29 o 
   2  18   0      399.70      386.58    171.53 o 
   3  18   0      186.53      120.97    209.75 o 
   4  18   0       38.31       42.50    179.73 o 
   1  19   0      358.90      313.92    157.48 o 
   2  19   0       88.73      273.14    196.72 o 
   1   0   1     1124.69      941.46     27.50 o 
   2   0   1     1429.75     1393.00     32.70 o 
   3   0   1      672.51      729.20     84.93 o 
   4   0   1      798.26      709.86     84.11 o 
   5   0   1      743.09      841.62     72.65 o 
   6   0   1     5489.75     5286.94    105.94 o 
   7   0   1      592.07      557.37    109.33 o 
   8   0   1       35.89       94.26    180.91 o 
   9   0   1     1000.16      769.04    175.78 o 
  10   0   1      126.78      164.80    230.69 o 
  11   0   1       41.80       95.94    170.72 o 
 -11   1   1      192.23      159.78    122.05 o 
 -10   1   1      684.67      450.08    178.62 o 
  -9   1   1     3150.78     3585.34    188.97 o 
  -8   1   1       35.88       32.28    106.32 o 
  -7   1   1     8775.01     8505.41    163.28 o 
  -6   1   1      297.44      276.92     85.13 o 
  -5   1   1     2790.98     2937.22     78.73 o 
  -4   1   1      529.41      381.16     85.47 o 
  -3   1   1     6452.13     5258.17    289.22 o 
  -2   1   1     1157.56     1245.26     55.37 o 
  -1   1   1     5081.53     5444.38     73.91 o 
   0   1   1      202.02      212.01     20.21 o 
   1   1   1     4471.27     4777.37     63.23 o 
   2   1   1     1002.54     1023.62     29.63 o 
   3   1   1     4558.69     4183.98    116.93 o 
   4   1   1      573.63      369.72     95.07 o 
   5   1   1     3045.34     3087.27     81.14 o 
   6   1   1      305.72      302.71     84.01 o 
   7   1   1     8402.79     8009.64    160.79 o 
   8   1   1       15.96       -0.04    130.75 o 
   9   1   1     2889.22     3232.22    171.04 o 
  10   1   1      737.10      530.99    222.30 o 
  11   1   1      209.54      176.71    124.01 o 
 -11   2   1        2.94      -18.73     77.87 o 
 -10   2   1      133.23      178.25    142.90 o 
  -9   2   1       98.53      111.97    221.06 o 
  -8   2   1     1321.29     1190.50    154.92 o 
  -7   2   1      292.15      344.22    103.70 o 
  -6   2   1     3009.01     2945.30     90.74 o 
  -5   2   1      343.57      290.34     75.24 o 
  -4   2   1      683.56      684.47     91.74 o 
  -3   2   1      219.09      336.89     43.62 o 
  -2   2   1    12469.87    12331.47    127.45 o 
  -1   2   1      593.54      430.56     36.03 o 
   0   2   1     9219.17     9781.93     61.92 o 
   1   2   1      551.83      357.85     48.71 o 
   2   2   1    12983.44    12578.16    118.09 o 
   3   2   1      211.87      306.18     35.78 o 
   4   2   1      862.26      818.48     95.54 o 
   5   2   1      520.92      466.77     74.68 o 
   6   2   1     3224.24     3184.86     98.29 o 
   7   2   1      217.58      272.89    119.56 o 
   8   2   1     1347.90     1290.52    133.99 o 
   9   2   1       75.91       85.01    194.75 o 
  10   2   1      237.62      308.54    149.04 o 
  11   2   1       14.43       44.25    507.27 o 
 -11   3   1        6.29       73.57    168.02 o 
 -10   3   1       18.67      182.54    176.56 o 
  -9   3   1       31.67      165.93    223.55 o 
  -8   3   1      619.01      585.26    211.70 o 
  -7   3   1     2582.69     2553.79    137.52 o 
  -6   3   1     1332.36     1273.51     86.75 o 
  -5   3   1     1845.91     1805.79     94.74 o 
  -4   3   1      438.96      446.53    113.54 o 
  -3   3   1      284.72      184.31     55.12 o 
  -2   3   1     3780.18     3486.98     87.32 o 
  -1   3   1     1686.63     1793.80     48.46 o 
   0   3   1       85.74       74.76     21.37 o 
   1   3   1     1820.67     1994.72     71.08 o 
   2   3   1     3966.00     3623.74     82.76 o 
   3   3   1      169.86      175.06     56.15 o 
   4   3   1      521.01      553.62    117.05 o 
   5   3   1     2099.90     2061.59     81.67 o 
   6   3   1     1300.46     1253.76     90.98 o 
   7   3   1     2710.31     2805.77    122.74 o 
   8   3   1      414.40      395.29    138.42 o 
   9   3   1      272.54      260.09    266.52 o 
  10   3   1       15.13      -15.35     47.30 o 
  11   3   1        7.26       -6.09    102.95 o 
 -10   4   1      296.31      339.29    234.41 o 
  -9   4   1      849.91      641.17    244.71 o 
  -8   4   1      349.58      536.77    196.46 o 
  -7   4   1      134.82      197.85    132.44 o 
  -6   4   1     2472.66     2439.53    110.47 o 
  -5   4   1      232.87      178.72    101.13 o 
  -4   4   1      244.64      360.84    118.49 o 
  -3   4   1     2646.33     2860.53     83.25 o 
  -2   4   1      307.85      211.67     50.03 o 
  -1   4   1     9285.38     9003.28    107.07 o 
   0   4   1    29660.94    29670.93    301.86 o 
   1   4   1     8681.14     8286.02    138.06 o 
   2   4   1      371.17      222.83     59.97 o 
   3   4   1     2515.07     2639.64     84.39 o 
   4   4   1      376.88      510.96     83.10 o 
   5   4   1       37.09        1.78     19.93 o 
   6   4   1     2542.08     2416.57     94.89 o 
   7   4   1      297.73      248.02    144.99 o 
   8   4   1      371.78      570.09    182.16 o 
   9   4   1      782.31      697.30    211.27 o 
  10   4   1      344.82      288.18    233.49 o 
  11   4   1      215.02      148.53    159.15 o 
 -11   5   1       12.22      -25.08    431.63 o 
 -10   5   1      199.22      249.23    221.82 o 
  -9   5   1     1066.55      916.33    273.70 o 
  -8   5   1     1853.03     1931.56    181.68 o 
  -7   5   1     3148.78     3385.53    180.12 o 
  -6   5   1      241.61      240.66    111.21 o 
  -5   5   1      945.56     1080.11    122.04 o 
  -4   5   1      667.06      764.24     90.81 o 
  -3   5   1     3064.01     2661.85     85.58 o 
  -2   5   1      367.98      385.95     52.61 o 
  -1   5   1      835.64      845.42     60.81 o 
   0   5   1      202.74      198.29     26.90 o 
   1   5   1      413.84      319.83     59.01 o 
   2   5   1      282.56      309.57     62.22 o 
   3   5   1     2887.52     2472.43     87.45 o 
   4   5   1      826.68      955.45     96.58 o 
   5   5   1      823.34      914.30     93.88 o 
   6   5   1      172.29      166.86    112.95 o 
   7   5   1     3087.88     3030.82    191.93 o 
   8   5   1     1524.79     1657.62    215.98 o 
   9   5   1      804.14      676.71    161.97 o 
  10   5   1      192.72      228.62    230.74 o 
  11   5   1       28.34       96.12    145.93 o 
 -11   6   1       58.05       59.09    131.37 o 
 -10   6   1      213.26      146.72    206.36 o 
  -9   6   1       40.50      246.02    254.30 o 
  -8   6   1      375.17      372.05    188.68 o 
  -7   6   1        3.07       68.14    149.70 o 
  -6   6   1      359.46      372.09    121.75 o 
  -5   6   1     1709.88     1593.48    108.17 o 
  -4   6   1        9.76      -12.24     72.93 o 
  -3   6   1      188.23      191.16     95.93 o 
  -2   6   1     1090.21     1002.76     70.68 o 
  -1   6   1     2760.89     2670.54     79.30 o 
   0   6   1     4866.17     4993.98     91.18 o 
   1   6   1     2234.45     2055.71     64.12 o 
   2   6   1     1290.12     1161.28     71.82 o 
   3   6   1      244.45      279.08     92.08 o 
   4   6   1       35.56        1.83     85.57 o 
   5   6   1     1380.17     1329.35    104.25 o 
   6   6   1      455.89      389.20    143.62 o 
   7   6   1       36.42       48.67    148.18 o 
   8   6   1      397.03      329.83    184.90 o 
   9   6   1       14.22       54.20    116.75 o 
  11   6   1       29.82       86.23    141.13 o 
 -10   7   1      335.14      326.52    208.84 o 
  -9   7   1       27.43       45.81    193.51 o 
  -8   7   1      706.46      771.20    198.41 o 
  -7   7   1      168.40      229.24    155.66 o 
  -6   7   1      160.49      208.39    123.44 o 
  -5   7   1      404.06      287.73    107.20 o 
  -4   7   1      555.08      360.86    105.48 o 
  -3   7   1     1269.00     1098.44    106.49 o 
  -2   7   1     2350.44     2168.43    100.40 o 
  -1   7   1      300.14      242.75     75.25 o 
   0   7   1      102.40       73.85     71.57 o 
   1   7   1       36.24        4.81     62.70 o 
   2   7   1     1986.22     1797.27     94.85 o 
   3   7   1     2182.58     2035.69     97.05 o 
   4   7   1      479.68      295.09    113.71 o 
   5   7   1      396.20      335.16    116.48 o 
   6   7   1      168.21      200.96    151.26 o 
   7   7   1      366.54      424.56    153.39 o 
   8   7   1      509.27      532.97    164.37 o 
   9   7   1       38.43      165.39    163.33 o 
  10   7   1      353.53      425.58    181.18 o 
  11   7   1      104.58       47.83    119.61 o 
 -10   8   1       63.76      245.97    190.91 o 
  -9   8   1       22.91       93.19    174.34 o 
  -8   8   1       77.03      130.06    151.63 o 
  -7   8   1     1742.90     1680.96    174.27 o 
  -6   8   1      236.28      286.96    136.30 o 
  -5   8   1     4481.49     4549.68    136.53 o 
  -4   8   1      171.20      143.44     93.33 o 
  -3   8   1       43.35        7.46     27.86 o 
  -2   8   1     1209.81     1364.90     96.57 o 
  -1   8   1     1668.77     1548.32    112.48 o 
   0   8   1        6.06      -10.09     80.48 o 
   1   8   1     1781.58     1712.03     96.55 o 
   2   8   1     1012.23     1140.70    105.56 o 
   3   8   1       74.59       97.56    127.07 o 
   4   8   1      184.83      123.66    120.02 o 
   5   8   1     4185.72     4165.35    151.02 o 
   6   8   1      106.83      127.94    157.20 o 
   7   8   1     1751.58     1625.50    165.73 o 
   8   8   1      100.61      128.62    155.80 o 
   9   8   1        1.31       88.10    157.81 o 
  10   8   1      109.48      169.26    179.19 o 
 -10   9   1       82.30       -6.80     36.49 o 
  -9   9   1      186.94      168.30    248.37 o 
  -8   9   1      489.26      579.14    159.87 o 
  -7   9   1     1029.07      961.84    173.80 o 
  -6   9   1      571.16      649.62    157.46 o 
  -5   9   1      100.96       28.28    113.37 o 
  -4   9   1      748.82      675.62    100.35 o 
  -3   9   1     7632.49     7621.20    115.25 o 
  -2   9   1      413.33      424.00    122.66 o 
  -1   9   1     2098.99     1830.05     93.00 o 
   0   9   1       47.05       78.83    119.73 o 
   1   9   1     1915.24     1673.33    102.65 o 
   2   9   1      316.29      301.27    142.00 o 
   3   9   1     7764.54     7604.16    140.53 o 
   4   9   1      646.13      530.21    122.37 o 
   5   9   1       92.05       81.03    139.73 o 
   6   9   1      416.50      533.18    156.36 o 
   7   9   1     1148.24     1044.71    156.99 o 
   8   9   1      385.20      282.05    141.12 o 
   9   9   1      170.68      349.64    180.05 o 
  10   9   1      129.55      -30.16    309.72 o 
  -9  10   1      209.85      197.63    222.94 o 
  -8  10   1       39.00       54.77    145.47 o 
  -7  10   1      523.06      387.39    189.86 o 
  -6  10   1      322.49      426.79    171.72 o 
  -5  10   1     6139.31     6165.08    163.52 o 
  -4  10   1      136.06       46.99     44.06 o 
  -3  10   1     2105.87     1877.45    104.93 o 
  -2  10   1      216.63      163.82     98.37 o 
  -1  10   1     3123.44     2942.60    112.89 o 
   0  10   1      769.56      791.99    126.29 o 
   1  10   1     3196.48     3161.53    101.25 o 
   2  10   1      169.44      163.82    100.07 o 
   3  10   1     2132.33     1994.94     91.84 o 
   4  10   1      135.21      232.61    136.92 o 
   5  10   1     5992.23     6147.03    200.31 o 
   6  10   1      200.82      245.87    172.34 o 
   7  10   1      479.29      434.38    177.90 o 
   8  10   1       56.49       88.67    151.37 o 
   9  10   1      252.53      311.99    216.70 o 
  -8  11   1      459.03      463.56    187.28 o 
  -7  11   1      167.73      129.24    188.74 o 
  -6  11   1      768.18      729.32    178.22 o 
  -5  11   1       47.47       90.24    168.73 o 
  -4  11   1      154.98      279.58    138.32 o 
  -3  11   1     6627.98     6170.33    199.24 o 
  -2  11   1      505.62      471.97    102.10 o 
  -1  11   1      206.77      205.42     90.10 o 
   0  11   1       26.97      -14.62     28.01 o 
   1  11   1      324.18      365.71     96.40 o 
   2  11   1      692.38      628.70    100.72 o 
   3  11   1     6742.40     6600.72    229.13 o 
   4  11   1      108.13      228.58    145.08 o 
   5  11   1       42.52       13.50    122.41 o 
   6  11   1      603.53      570.63    168.81 o 
   7  11   1       68.67      128.67    200.59 o 
   8  11   1      364.87      475.87    189.95 o 
  -8  12   1      162.38       -9.82     67.33 o 
  -7  12   1       62.37      -10.44    134.43 o 
  -6  12   1       38.06       70.12    177.39 o 
  -5  12   1     1988.62     2222.17    182.08 o 
  -4  12   1      241.87      245.25    162.92 o 
  -3  12   1      559.56      493.63    125.45 o 
  -2  12   1      124.11      179.41    110.23 o 
  -1  12   1     1369.63     1512.79    116.99 o 
   0  12   1     1408.42     1315.29    116.33 o 
   1  12   1     1513.24     1612.03    120.30 o 
   2  12   1       95.83      145.98    121.83 o 
   3  12   1      637.86      475.77    151.51 o 
   4  12   1      242.76      221.43    191.13 o 
   5  12   1     1925.49     2043.39    162.32 o 
   6  12   1       14.10      167.00    187.11 o 
   7  12   1       43.00       24.01    189.22 o 
   8  12   1      139.04      282.86    292.39 o 
  -7  13   1        2.54       48.62    362.65 o 
  -6  13   1      113.08      218.16    213.63 o 
  -5  13   1      308.18      248.40    176.65 o 
  -4  13   1     1084.28     1127.00    165.09 o 
  -3  13   1       41.91      -38.77    151.35 o 
  -2  13   1       24.83       18.64     83.02 o 
  -1  13   1      108.68       61.00    141.42 o 
   0  13   1       30.16       32.97     95.31 o 
   1  13   1      160.89       99.92    146.18 o 
   2  13   1       50.58       65.35    127.76 o 
   3  13   1       28.62       35.84    116.75 o 
   4  13   1      809.44      932.66    199.79 o 
   5  13   1      304.43      305.46    235.56 o 
   6  13   1      109.38       62.00    239.69 o 
   7  13   1        3.32       30.15    286.32 o 
  -7  14   1        1.84      194.31    313.03 o 
  -6  14   1      284.99      139.12    221.08 o 
  -5  14   1      843.14     1132.91    233.37 o 
  -4  14   1      228.15      245.28    183.28 o 
  -3  14   1      506.81      481.57    168.97 o 
  -2  14   1      277.64      233.21    135.30 o 
  -1  14   1     2047.79     2193.64    142.59 o 
   0  14   1      598.08      749.16    129.72 o 
   1  14   1     2298.26     2509.09    143.86 o 
   2  14   1      205.27      195.26    151.43 o 
   3  14   1      530.27      522.39    179.60 o 
   4  14   1      295.09      318.72    226.01 o 
   5  14   1      754.18      967.44    219.27 o 
   6  14   1      239.00      260.62    224.73 o 
   7  14   1       73.02       98.67    308.50 o 
  -6  15   1        9.96      -11.16     56.97 o 
  -5  15   1      214.23      401.10    236.30 o 
  -4  15   1      306.72      388.76    179.30 o 
  -3  15   1       91.85       -3.16    191.12 o 
  -2  15   1       67.60      170.67    202.69 o 
  -1  15   1     1285.71     1231.03    145.53 o 
   0  15   1       20.09      -14.06     59.70 o 
   1  15   1     1304.34     1210.14    144.25 o 
   2  15   1       91.84      146.59    142.36 o 
   3  15   1      103.83      -10.22    183.74 o 
   4  15   1      212.87      409.82    217.76 o 
   5  15   1      203.26      379.37    212.78 o 
   6  15   1        2.10       26.70     75.08 o 
  -5  16   1      221.41        6.52    183.43 o 
  -4  16   1       51.68       37.23    170.70 o 
  -3  16   1      142.57      188.07    192.86 o 
  -2  16   1      195.42      329.30    177.24 o 
  -1  16   1      267.00      220.27    152.65 o 
   0  16   1     1102.69      876.47    140.81 o 
   1  16   1       43.53       38.04    137.85 o 
   2  16   1      283.85      434.11    172.61 o 
   3  16   1      215.19      173.05    184.89 o 
   4  16   1       68.19       -0.61    226.65 o 
   5  16   1      244.78      356.60    224.61 o 
   6  16   1       20.96      108.97    282.93 o 
  -5  17   1       84.26      143.52    182.04 o 
  -4  17   1      243.02      264.10    202.93 o 
  -3  17   1      186.76      406.85    166.07 o 
  -2  17   1      155.64      169.89    173.77 o 
  -1  17   1       61.65       99.53    141.52 o 
   0  17   1        3.66       27.13    119.40 o 
   1  17   1       54.20       26.21     73.11 o 
   2  17   1      124.78      147.16    156.24 o 
   3  17   1      223.19      423.21    183.77 o 
   4  17   1      173.43      141.51    201.27 o 
   5  17   1       92.79      182.73    180.48 o 
  -4  18   1       60.40      127.63    182.05 o 
  -3  18   1      164.68       -1.15    194.07 o 
  -2  18   1      248.01      175.00    165.70 o 
  -1  18   1     2234.97     2523.72    161.94 o 
   0  18   1      290.64      517.26    153.61 o 
   1  18   1     2277.87     2619.36    166.57 o 
   2  18   1      194.86      185.28    201.58 o 
   3  18   1      115.74      196.54    203.74 o 
   4  18   1       44.03       34.71     86.55 o 
  -2  19   1       37.00       97.03    200.35 o 
  -1  19   1       96.33      172.18    165.29 o 
   0  19   1      300.32      224.98    147.19 o 
   1  19   1       74.57      248.03    208.24 o 
   2  19   1       39.67       -8.30     28.85 o 
   0   0   2   152590.11   161138.56    814.98 o 
   1   0   2     1287.93     1250.10     28.33 o 
   2   0   2    10694.54     9713.26     76.07 o 
   3   0   2     3979.78     3231.42    107.89 o 
   4   0   2      342.68      274.76     91.63 o 
   5   0   2     1153.81     1141.90     72.39 o 
   6   0   2    14925.90    15457.56    158.31 o 
   7   0   2     1406.18     1584.63    115.91 o 
   8   0   2     1119.55     1061.07    136.99 o 
   9   0   2     1700.08     1615.43    181.22 o 
  10   0   2       90.85      100.82    190.72 o 
  11   0   2      341.85      131.21    118.98 o 
 -11   1   2       90.28      207.57    175.04 o 
 -10   1   2     1123.43      851.29    194.18 o 
  -9   1   2     3732.44     3687.84    242.26 o 
  -8   1   2       62.01       58.32    139.89 o 
  -7   1   2     3796.22     3931.16    129.82 o 
  -6   1   2       51.93       40.46     80.31 o 
  -5   1   2      853.03      932.83     74.11 o 
  -4   1   2     1793.73     1553.55     93.14 o 
  -3   1   2     9177.70     9273.43    108.63 o 
  -2   1   2     1440.74     1483.33     64.84 o 
  -1   1   2     1354.90     1357.27     39.89 o 
   0   1   2      831.30      699.60     26.15 o 
   1   1   2     1456.32     1484.69     37.23 o 
   2   1   2     1395.86     1490.57     49.93 o 
   3   1   2    10704.64    10797.94    161.82 o 
   4   1   2     1612.25     1454.30    101.54 o 
   5   1   2      749.50      862.33     73.81 o 
   6   1   2       62.83       71.20    100.88 o 
   7   1   2     4317.80     4411.17    134.37 o 
   8   1   2       39.96      127.31    133.24 o 
   9   1   2     4226.89     4281.61    161.64 o 
  10   1   2     1043.17      595.16    253.80 o 
  11   1   2       90.41      134.14    118.03 o 
 -11   2   2      391.38      241.47    162.97 o 
 -10   2   2      599.25      436.18    268.58 o 
  -9   2   2      160.10      233.39    185.74 o 
  -8   2   2      334.07      412.20    178.15 o 
  -7   2   2     1146.88     1182.86    121.16 o 
  -6   2   2     5568.08     5364.38    110.09 o 
  -5   2   2     2194.13     2372.44     94.91 o 
  -4   2   2     3260.57     3100.75    128.03 o 
  -3   2   2     3690.08     3771.81     96.34 o 
  -2   2   2    47264.99    47819.62    238.93 o 
  -1   2   2     5765.09     5684.27     65.64 o 
   0   2   2    31618.22    32520.71    164.58 o 
   1   2   2     5808.06     5588.82     94.30 o 
   2   2   2    47077.33    47591.85    227.47 o 
   3   2   2     3615.54     3606.53     91.73 o 
   4   2   2     2131.52     2089.01    113.16 o 
   5   2   2     1910.95     2014.30     80.68 o 
   6   2   2     5448.02     5310.73    111.47 o 
   7   2   2     1217.36     1321.40    118.14 o 
   8   2   2      332.12      532.83    138.04 o 
   9   2   2      122.62      158.54    179.40 o 
  10   2   2      454.43      464.95    238.29 o 
  11   2   2      323.76      249.27    160.09 o 
 -11   3   2       27.36       43.97    160.09 o 
 -10   3   2       51.75       92.24    282.00 o 
  -9   3   2     1801.36     1961.84    230.54 o 
  -8   3   2      191.37      170.67    178.77 o 
  -7   3   2     2962.32     2751.64    148.57 o 
  -6   3   2     2076.44     1987.81    100.53 o 
  -5   3   2      473.81      342.37     87.83 o 
  -4   3   2      345.40      338.30    109.35 o 
  -3   3   2     8168.11     8680.33    134.83 o 
  -2   3   2     1089.70     1058.44     62.57 o 
  -1   3   2      128.31      282.61     36.43 o 
   0   3   2        0.91       -5.53      7.88 o 
   1   3   2      163.42      317.87     45.33 o 
   2   3   2      688.75      598.29     70.99 o 
   3   3   2     9497.97     9782.09    214.45 o 
   4   3   2      169.85       60.13    121.53 o 
   5   3   2      599.76      551.18     77.53 o 
   6   3   2     2161.65     2098.42     98.68 o 
   7   3   2     2269.41     2105.68    126.35 o 
   8   3   2      379.65      326.53    146.48 o 
   9   3   2     1037.58     1158.68    173.44 o 
  10   3   2       38.11      107.70    250.80 o 
  11   3   2       33.09       99.24    169.48 o 
 -11   4   2      188.16      171.96    155.99 o 
 -10   4   2      282.28      530.69    205.91 o 
  -9   4   2      669.49      713.60    236.76 o 
  -8   4   2      298.98      333.27    167.98 o 
  -7   4   2       73.84       62.90    157.26 o 
  -6   4   2     7308.02     7207.77    140.32 o 
  -5   4   2     2733.61     2552.58     91.91 o 
  -4   4   2      569.80      444.63    121.32 o 
  -3   4   2     3949.48     3894.57     92.87 o 
  -2   4   2     4719.97     4754.92     88.08 o 
  -1   4   2     5615.30     5807.19     92.21 o 
   0   4   2     2792.12     2811.44     57.17 o 
   1   4   2     5584.30     5818.44    112.76 o 
   2   4   2     4539.62     4716.00    111.85 o 
   3   4   2     4165.39     3996.75     97.31 o 
   4   4   2       50.18       10.50     87.72 o 
   5   4   2     3113.51     3018.06     88.89 o 
   6   4   2     7074.27     6973.22    134.99 o 
   7   4   2      145.55       52.87    129.77 o 
   8   4   2      302.09      344.46    203.87 o 
   9   4   2      809.71      961.69    172.91 o 
  10   4   2      140.87      417.79    200.94 o 
  11   4   2      138.18      214.73    147.32 o 
 -11   5   2      115.87      101.93    151.05 o 
 -10   5   2      212.41      242.08    199.75 o 
  -9   5   2      130.09      336.74    238.85 o 
  -8   5   2     1303.06     1513.85    200.55 o 
  -7   5   2      511.63      431.15    133.30 o 
  -6   5   2      150.48      159.64    147.87 o 
  -5   5   2      221.18      256.73    108.24 o 
  -4   5   2      190.44      210.69     83.66 o 
  -3   5   2     1216.34     1059.57     74.06 o 
  -2   5   2     2625.51     2567.65     69.36 o 
  -1   5   2     7784.76     7494.26    127.75 o 
   0   5   2        0.22       60.95     56.58 o 
   1   5   2     7820.97     7498.60    134.88 o 
   2   5   2     2084.75     1986.41     78.13 o 
   3   5   2     1715.45     1460.55     82.86 o 
   4   5   2       25.20       55.02     93.86 o 
   5   5   2      136.91      173.63     91.56 o 
   6   5   2      102.41       60.29     66.44 o 
   7   5   2      382.84      337.13    157.72 o 
   8   5   2     1376.48     1659.82    184.12 o 
   9   5   2       86.33      226.56    173.56 o 
  10   5   2      170.86      233.50    221.23 o 
  11   5   2      106.43       56.46    141.69 o 
 -11   6   2      190.86      109.90    129.97 o 
 -10   6   2      422.22      675.56    217.68 o 
  -9   6   2       70.10      117.97    255.91 o 
  -8   6   2      262.38      303.36    214.48 o 
  -7   6   2      176.31      294.05    136.47 o 
  -6   6   2      471.15      457.76    122.32 o 
  -5   6   2      546.99      547.68     95.08 o 
  -4   6   2       39.75       74.08     94.94 o 
  -3   6   2      580.05      539.24    117.00 o 
  -2   6   2     1039.69     1003.80     68.58 o 
  -1   6   2      474.02      266.60     60.24 o 
   0   6   2      921.14      820.42     65.67 o 
   1   6   2      429.12      247.70     73.99 o 
   2   6   2     1027.95      985.21     76.04 o 
   3   6   2      483.42      519.19     89.61 o 
   4   6   2      265.00      273.05    103.23 o 
   5   6   2      675.51      746.40    112.32 o 
   6   6   2      510.98      325.25    136.85 o 
   7   6   2      109.65      133.29    158.47 o 
   8   6   2      280.60      256.17    170.73 o 
   9   6   2      148.97      154.79    154.61 o 
  10   6   2      266.81      464.26    186.44 o 
  11   6   2      278.03      146.04    139.57 o 
 -11   7   2       78.63       16.62    179.76 o 
 -10   7   2      745.23      652.71    183.82 o 
  -9   7   2      325.77      346.65    185.29 o 
  -8   7   2      263.28      370.91    204.94 o 
  -7   7   2      274.63      295.62    134.52 o 
  -6   7   2      547.66      577.05    130.40 o 
  -5   7   2      358.01      205.35     98.50 o 
  -4   7   2     3132.76     3076.16    120.63 o 
  -3   7   2      243.50      297.26    100.84 o 
  -2   7   2      789.76      583.87     87.44 o 
  -1   7   2     3097.83     3429.83    126.90 o 
   0   7   2      196.26      239.66     65.81 o 
   1   7   2     3069.56     3295.41    108.99 o 
   2   7   2      715.48      468.02     94.90 o 
   3   7   2      104.11      151.79     99.72 o 
   4   7   2     3310.13     3192.18    107.33 o 
   5   7   2      344.73      123.79    110.03 o 
   6   7   2      578.77      661.34    136.03 o 
   7   7   2      294.92      326.80    160.29 o 
   8   7   2      377.90      446.36    161.66 o 
   9   7   2      296.46      262.06    164.68 o 
  10   7   2      710.55      630.72    182.04 o 
  11   7   2       62.56       57.09    121.06 o 
  -9   8   2      101.62       59.75    148.52 o 
  -8   8   2       19.89       31.66    190.70 o 
  -7   8   2      896.81      856.26    140.57 o 
  -6   8   2     1189.52     1206.52    137.83 o 
  -5   8   2     1595.64     1743.94    106.62 o 
  -4   8   2     5367.69     5358.10    113.31 o 
  -3   8   2      105.24       58.75     59.12 o 
  -2   8   2       90.82      116.68     97.02 o 
  -1   8   2     3261.68     3228.26    136.57 o 
   0   8   2     1786.22     1753.53    114.49 o 
   1   8   2     3239.62     3351.96    132.92 o 
   2   8   2       48.62       14.78     26.53 o 
   3   8   2      158.33      160.38    114.84 o 
   4   8   2     5402.33     5439.89    146.37 o 
   5   8   2     1975.90     2189.53    140.56 o 
   6   8   2     1459.02     1400.67    153.19 o 
   7   8   2      815.34      752.60    149.35 o 
   8   8   2       19.57      -20.20    162.89 o 
   9   8   2      184.18      189.85    166.74 o 
  10   8   2      377.87      487.97    181.19 o 
 -10   9   2      140.18      173.14    167.65 o 
  -9   9   2      364.07      285.67    224.97 o 
  -8   9   2      742.69      846.27    157.00 o 
  -7   9   2     1087.16      957.62    168.48 o 
  -6   9   2      199.83      148.95    101.22 o 
  -5   9   2       35.21      125.92    113.44 o 
  -4   9   2     4926.31     4930.08    119.64 o 
  -3   9   2     2090.88     2128.72    101.44 o 
  -2   9   2    13811.02    13797.73    192.02 o 
  -1   9   2     2186.95     1967.43     95.99 o 
   0   9   2     1034.01     1035.88    119.27 o 
   1   9   2     2349.25     2037.63     95.30 o 
   2   9   2    12927.20    13218.26    201.68 o 
   3   9   2     2105.78     2053.79    116.12 o 
   4   9   2     4993.59     4910.48    159.44 o 
   5   9   2       20.17      -12.07    111.17 o 
   6   9   2      332.20      330.73    148.27 o 
   7   9   2      878.04      705.32    157.42 o 
   8   9   2      878.50     1019.55    155.07 o 
   9   9   2      247.67      331.13    178.26 o 
  10   9   2      143.23      183.32    173.68 o 
  -9  10   2      324.55      349.50    222.87 o 
  -8  10   2       60.25       85.00    194.98 o 
  -7  10   2      509.12      419.19    181.01 o 
  -6  10   2      787.82      814.63    141.49 o 
  -5  10   2     1635.49     1373.07    139.82 o 
  -4  10   2     1106.84     1092.21    113.01 o 
  -3  10   2      663.03      558.78    104.58 o 
  -2  10   2      468.98      460.48     99.90 o 
  -1  10   2      170.19      144.42     96.97 o 
   0  10   2     3636.75     3790.09    126.10 o 
   1  10   2      218.00      167.58    109.36 o 
   2  10   2      431.32      434.22     98.29 o 
   3  10   2      576.94      498.12    146.37 o 
   4  10   2     1146.34     1034.14    136.09 o 
   5  10   2     2128.37     1845.21    158.65 o 
   6  10   2      952.35     1087.51    153.65 o 
   7  10   2      628.93      658.47    169.65 o 
   8  10   2       43.47      119.72    151.44 o 
   9  10   2      326.09      352.01    172.91 o 
  10  10   2      505.66      282.71    144.82 o 
  -8  11   2      337.85      391.78    200.91 o 
  -7  11   2      704.06      567.75    186.52 o 
  -6  11   2      326.85      284.64    157.04 o 
  -5  11   2      606.38      590.08    133.48 o 
  -4  11   2     3844.95     3831.28    182.14 o 
  -3  11   2      886.56      792.20    137.53 o 
  -2  11   2     4493.04     4491.69    113.88 o 
  -1  11   2      549.08      574.49     95.86 o 
   0  11   2       65.77       42.27     73.40 o 
   1  11   2      460.70      459.53     95.35 o 
   2  11   2     4185.52     4033.94    109.42 o 
   3  11   2     1061.90      971.17    126.01 o 
   4  11   2     4022.10     4157.86    172.01 o 
   5  11   2      475.15      355.27    161.71 o 
   6  11   2      411.28      373.65    168.68 o 
   7  11   2      813.44      675.67    182.98 o 
   8  11   2      547.23      750.92    176.82 o 
  -7  12   2       20.91      -10.92     86.61 o 
  -6  12   2      178.40      132.05    242.34 o 
  -5  12   2      757.07      701.40    181.94 o 
  -4  12   2     2374.91     2396.31    134.82 o 
  -3  12   2      151.64      176.05    124.74 o 
  -2  12   2      435.74      462.70    122.93 o 
  -1  12   2       64.43        2.73     20.05 o 
   0  12   2      180.59      378.54    122.35 o 
   1  12   2       45.96       23.12     70.79 o 
   2  12   2      411.31      395.48    127.16 o 
   3  12   2      152.57      235.81    175.75 o 
   4  12   2     2295.14     2269.09    148.25 o 
   5  12   2     1030.22      834.99    157.60 o 
   6  12   2      157.31      142.47    163.70 o 
   7  12   2       78.43      197.91    178.96 o 
   8  12   2       52.41      119.81    307.40 o 
  -7  13   2      102.27      144.35    233.10 o 
  -6  13   2      460.83      500.48    220.91 o 
  -5  13   2       61.70      122.45    180.93 o 
  -4  13   2     1774.30     1729.87    171.03 o 
  -3  13   2      385.07      331.80    139.10 o 
  -2  13   2     4229.56     4495.27    135.84 o 
  -1  13   2      310.49      181.49    125.95 o 
   0  13   2       16.59       -2.12    118.69 o 
   1  13   2      428.08      333.91    146.37 o 
   2  13   2     4003.28     4098.94    150.55 o 
   3  13   2      449.47      499.50    188.40 o 
   4  13   2     1999.62     2216.53    199.84 o 
   5  13   2       87.45      206.47    171.69 o 
   6  13   2      412.96      451.58    169.87 o 
   7  13   2      106.73      -57.96    219.35 o 
  -7  14   2      176.69        3.17    309.12 o 
  -6  14   2      542.20      333.15    236.67 o 
  -5  14   2      145.47      164.85    177.99 o 
  -4  14   2       58.69       57.62    169.92 o 
  -3  14   2      287.32      283.86    157.03 o 
  -2  14   2      855.21      824.24    132.63 o 
  -1  14   2      279.15      313.53    148.09 o 
   0  14   2      124.84      183.75    147.63 o 
   1  14   2      327.31      336.09    139.94 o 
   2  14   2      879.32      937.43    148.93 o 
   3  14   2      264.19      276.77    214.89 o 
   4  14   2       39.31       -5.08    172.84 o 
   5  14   2      276.40      344.84    227.58 o 
   6  14   2      588.24      479.99    219.11 o 
   7  14   2       91.04      139.76    298.46 o 
  -6  15   2      440.62      475.15    478.46 o 
  -5  15   2       90.80      109.57    221.91 o 
  -4  15   2     1155.37     1220.14    180.44 o 
  -3  15   2       14.69      111.20    182.51 o 
  -2  15   2     2833.56     2900.35    175.04 o 
  -1  15   2       89.11      117.67    139.95 o 
   0  15   2      300.19      351.36    149.12 o 
   1  15   2       49.97       -0.92    106.43 o 
   2  15   2     3151.89     3161.47    155.48 o 
   3  15   2       32.16       38.28    270.28 o 
   4  15   2     1304.28     1549.02    217.59 o 
   5  15   2      131.67      157.44    214.44 o 
   6  15   2      369.12      470.94    260.90 o 
  -6  16   2      182.44      201.47    306.83 o 
  -5  16   2      187.36        1.97    511.83 o 
  -4  16   2      159.25      205.55    197.20 o 
  -3  16   2      168.76      122.17    313.55 o 
  -2  16   2      264.57      330.89    175.43 o 
  -1  16   2       12.25        1.39    127.69 o 
   0  16   2      950.26      729.42    146.61 o 
   1  16   2        6.76       43.61    163.11 o 
   2  16   2      224.53      277.22    165.67 o 
   3  16   2      169.23      212.81    188.17 o 
   4  16   2      177.89      179.69    173.62 o 
   5  16   2      159.74       57.44    264.01 o 
   6  16   2      219.83      260.73    198.00 o 
  -5  17   2      174.23      212.60    194.32 o 
  -4  17   2      333.41      406.80    210.80 o 
  -3  17   2       11.93       26.65    217.10 o 
  -2  17   2     1149.46     1397.14    164.77 o 
  -1  17   2       25.10       57.32    137.94 o 
   0  17   2        0.15      -27.79    103.55 o 
   1  17   2       31.79       40.17     95.11 o 
   2  17   2     1104.10     1350.72    192.23 o 
   3  17   2       14.00        9.62     80.97 o 
   4  17   2      334.52      466.62    206.18 o 
   5  17   2      224.38      183.07    193.41 o 
  -4  18   2       80.94      -29.43     75.56 o 
  -3  18   2       81.71       56.89    197.85 o 
  -2  18   2      427.23      462.89    163.80 o 
  -1  18   2       18.47       76.01    161.67 o 
   0  18   2     1931.30     1909.65    151.00 o 
   1  18   2       23.75       41.42    211.81 o 
   2  18   2      320.04      248.65    199.08 o 
   3  18   2       93.48      130.64    198.58 o 
   4  18   2      118.90      250.86    192.25 o 
  -2  19   2      390.32      550.07    291.06 o 
  -1  19   2       88.30       60.04    199.08 o 
   0  19   2       22.84       46.93    206.26 o 
   1  19   2       69.12      151.44    206.26 o 
   2  19   2      455.23      603.25    201.19 o 
   1   0   3      394.41      391.58     24.01 o 
   2   0   3       31.98       -5.68     15.64 o 
   3   0   3      351.53      312.95     56.41 o 
   4   0   3      143.83      136.78    102.73 o 
   5   0   3      111.39      136.88     69.64 o 
   6   0   3     4037.33     4202.36    103.82 o 
   7   0   3       60.13       92.54    101.16 o 
   8   0   3      695.43      609.81    135.30 o 
   9   0   3      182.14      261.77    165.12 o 
  10   0   3       52.82      133.78    188.88 o 
  11   0   3      215.46      191.67    118.16 o 
 -10   1   3      767.11      487.76    168.81 o 
  -9   1   3     2169.43     2107.64    154.41 o 
  -8   1   3      935.08      981.75    146.02 o 
  -7   1   3     8446.51     8743.08    178.87 o 
  -6   1   3      673.11      501.94     87.32 o 
  -5   1   3        7.54       26.94     45.58 o 
  -4   1   3      283.60      428.17     83.24 o 
  -3   1   3    13097.46    12090.74    134.54 o 
  -2   1   3    16376.38    15879.54    110.78 o 
  -1   1   3    26426.92    28889.43    176.24 o 
   0   1   3        2.53        4.04     18.03 o 
   1   1   3    25918.79    28341.95    144.51 o 
   2   1   3    16604.07    16166.31    119.22 o 
   3   1   3    12926.37    11761.04    140.14 o 
   4   1   3      263.37      403.44     99.31 o 
   5   1   3       28.90       54.89     52.12 o 
   6   1   3      709.17      547.12     83.75 o 
   7   1   3     8081.49     8354.55    166.35 o 
   8   1   3      974.32     1005.23    145.06 o 
   9   1   3     1867.18     1720.87    138.41 o 
  10   1   3      894.32      650.09    220.97 o 
  11   1   3       37.22       -9.45     53.10 o 
 -11   2   3      372.97      358.89    154.80 o 
 -10   2   3      228.83      453.25    286.74 o 
  -9   2   3      245.84      223.27    195.59 o 
  -8   2   3       54.21      110.37    173.23 o 
  -7   2   3      208.03      321.73    138.24 o 
  -6   2   3     1872.16     1796.97    109.46 o 
  -5   2   3     1242.81     1273.98     92.29 o 
  -4   2   3     1185.54     1024.78    105.24 o 
  -3   2   3      358.79      208.95     61.76 o 
  -2   2   3    11026.03    11180.43    120.36 o 
  -1   2   3    12337.13    12488.46    134.89 o 
   0   2   3     8575.18     8722.26     66.85 o 
   1   2   3    12620.60    12894.88    124.10 o 
   2   2   3    11587.55    11631.98    152.06 o 
   3   2   3      315.10      152.68     62.74 o 
   4   2   3     1189.06     1000.72    101.88 o 
   5   2   3     1586.15     1669.93     86.31 o 
   6   2   3     2054.94     1905.14     97.25 o 
   7   2   3      303.34      408.86    125.46 o 
   8   2   3       63.21       34.01     97.41 o 
   9   2   3      290.74      281.19    141.09 o 
  10   2   3      384.76      649.64    221.74 o 
  11   2   3      408.50      295.41    157.43 o 
 -11   3   3       18.85       55.83    151.84 o 
 -10   3   3       39.39       72.28    258.53 o 
  -9   3   3       82.50      -14.03    252.00 o 
  -8   3   3      568.84      531.38    172.25 o 
  -7   3   3     3672.41     3921.62    180.45 o 
  -6   3   3     1065.70     1164.77    106.58 o 
  -5   3   3       61.69       19.33     76.58 o 
  -4   3   3     1078.98     1184.02    100.24 o 
  -3   3   3    13312.70    13296.90    163.67 o 
  -2   3   3     1543.64     1321.21     62.29 o 
  -1   3   3    74644.42    79103.80    361.04 o 
   0   3   3     1987.90     2034.97     45.75 o 
   1   3   3    74213.46    77494.04    306.62 o 
   2   3   3     1557.06     1195.90     80.25 o 
   3   3   3    12667.49    12482.11    140.45 o 
   4   3   3     1192.56     1299.47    125.37 o 
   5   3   3       92.68       77.03     62.84 o 
   6   3   3      950.87     1078.37     98.90 o 
   7   3   3     3302.02     3431.83    144.00 o 
   8   3   3      372.15      334.66    151.72 o 
   9   3   3      169.66      276.52    172.49 o 
  10   3   3       18.87      145.11    208.77 o 
  11   3   3       28.95       43.82    152.91 o 
  -9   4   3     1185.44     1423.53    238.70 o 
  -8   4   3      111.89      -19.55    167.98 o 
  -7   4   3       33.39      109.42    149.06 o 
  -6   4   3     1551.09     1533.82    124.73 o 
  -5   4   3      796.63      869.98    106.26 o 
  -4   4   3     3803.29     3788.56    102.84 o 
  -3   4   3     1179.02     1237.09     78.06 o 
  -2   4   3     5830.88     6011.00     94.28 o 
  -1   4   3    16544.65    16663.73    215.26 o 
   0   4   3       10.96       34.73     39.04 o 
   1   4   3    17006.00    16881.63    172.45 o 
   2   4   3     5443.58     5513.99    108.39 o 
   3   4   3     1053.81     1043.46     74.36 o 
   4   4   3     4469.23     4489.54    117.59 o 
   5   4   3      507.51      683.35     89.60 o 
   6   4   3     1723.76     1682.69     98.65 o 
   7   4   3       84.90       85.08    135.51 o 
   8   4   3      118.78       10.21    173.37 o 
   9   4   3     1139.01     1273.97    165.72 o 
  10   4   3      267.60      210.37    208.69 o 
  11   4   3        7.68      -67.32    139.03 o 
 -11   5   3      133.43      104.41    146.34 o 
 -10   5   3       76.35       45.88    228.68 o 
  -9   5   3       19.02       37.42    226.37 o 
  -8   5   3      325.83      458.80    175.75 o 
  -7   5   3      118.76       48.40    106.51 o 
  -6   5   3      552.14      551.40    119.70 o 
  -5   5   3      609.47      712.88     94.14 o 
  -4   5   3     3156.74     3281.01    109.19 o 
  -3   5   3     8170.78     7754.41    202.49 o 
  -2   5   3    15737.83    15115.09    392.05 o 
  -1   5   3    19805.36    17645.10    536.67 o 
   0   5   3        8.05        0.66     12.13 o 
   1   5   3    18819.03    17881.10    194.83 o 
   2   5   3    16302.87    16334.36    179.52 o 
   3   5   3     7102.36     6877.12    121.29 o 
   4   5   3     3510.88     3617.21    102.67 o 
   5   5   3      703.55      687.06     88.36 o 
   6   5   3      590.08      629.15    103.58 o 
   7   5   3      482.03      605.74    170.34 o 
   8   5   3      344.39      421.10    178.93 o 
   9   5   3      184.75      176.48    158.97 o 
  11   5   3      122.40      119.03    141.34 o 
 -11   6   3      137.89      201.86    137.52 o 
 -10   6   3      440.62      624.11    189.00 o 
  -9   6   3      382.57      520.87    217.02 o 
  -8   6   3      104.38      138.84    187.83 o 
  -7   6   3      242.76      184.59    143.51 o 
  -6   6   3     1030.58     1016.34    122.27 o 
  -5   6   3     2658.73     2626.20     97.82 o 
  -4   6   3       36.35       80.43     99.89 o 
  -3   6   3     1415.76     1435.67    116.11 o 
  -2   6   3      864.36      730.56     99.59 o 
  -1   6   3    13847.08    13781.81    222.82 o 
   0   6   3     2557.82     2595.43    104.60 o 
   1   6   3    14159.18    14131.28    190.92 o 
   2   6   3      833.70      696.40     77.39 o 
   3   6   3     1366.40     1483.15     83.08 o 
   4   6   3      101.73       76.21     76.44 o 
   5   6   3     2807.95     2786.58    127.26 o 
   6   6   3      905.98      808.10    141.33 o 
   7   6   3      476.04      320.28    171.14 o 
   8   6   3      131.54      216.09    170.94 o 
   9   6   3      299.95      261.44    161.28 o 
  10   6   3      689.56      921.91    194.35 o 
  11   6   3       84.06       81.87    126.01 o 
 -10   7   3      266.44      155.80    205.11 o 
  -9   7   3      557.14      701.21    236.35 o 
  -8   7   3      998.40     1056.36    228.06 o 
  -7   7   3      969.33     1013.74    139.20 o 
  -6   7   3      540.24      526.60    131.72 o 
  -5   7   3      110.19      169.13    100.02 o 
  -4   7   3      603.16      565.62    105.72 o 
  -3   7   3      968.87      778.81     99.25 o 
  -2   7   3     1291.36     1309.94     94.54 o 
  -1   7   3     1677.02     1511.00    122.60 o 
   0   7   3       10.37        7.66     85.59 o 
   1   7   3     1378.55     1210.38     91.41 o 
   2   7   3      956.26      959.73     97.99 o 
   3   7   3      399.37      208.15    101.08 o 
   4   7   3      463.48      439.88    129.01 o 
   5   7   3       76.10      106.85    122.76 o 
   6   7   3      404.15      278.19    138.48 o 
   7   7   3     1040.76     1138.02    148.92 o 
   8   7   3      602.33      499.30    173.02 o 
   9   7   3      655.38      712.40    150.84 o 
  10   7   3      214.52      258.89    176.09 o 
  11   7   3        1.23      -18.52     71.82 o 
 -10   8   3      530.43      694.68    186.24 o 
  -9   8   3      335.27      305.75    180.37 o 
  -8   8   3      145.43      105.79    131.45 o 
  -7   8   3      983.62      977.70    139.81 o 
  -6   8   3     1689.56     1628.42    133.74 o 
  -5   8   3     2695.45     2526.84    111.41 o 
  -4   8   3      135.18      191.79     94.75 o 
  -3   8   3     1095.41     1285.91    116.77 o 
  -2   8   3     2958.42     3057.94    108.46 o 
  -1   8   3     4677.67     4422.60    151.51 o 
   0   8   3     3679.86     4005.89    145.39 o 
   1   8   3     4664.65     4545.68    134.17 o 
   2   8   3     2714.90     2804.79     99.59 o 
   3   8   3     1077.64     1088.66    125.68 o 
   4   8   3      208.03      195.66    106.17 o 
   5   8   3     2637.82     2480.87    143.43 o 
   6   8   3     1442.89     1415.63    151.03 o 
   7   8   3      937.65      848.69    148.18 o 
   8   8   3      141.68      167.16    162.88 o 
   9   8   3      279.91      387.11    155.07 o 
  10   8   3      529.83      668.53    175.37 o 
 -10   9   3      105.44      103.51    165.90 o 
  -9   9   3       82.50       79.90    241.98 o 
  -8   9   3      277.08      414.50    242.19 o 
  -7   9   3      350.64      321.09    147.74 o 
  -6   9   3       37.57       33.40    137.04 o 
  -5   9   3       79.14       78.34    122.11 o 
  -4   9   3     1080.14     1072.54     99.20 o 
  -3   9   3     6451.56     6106.85    124.73 o 
  -2   9   3     1454.22     1427.35    116.49 o 
  -1   9   3     1107.98      927.46    107.09 o 
   0   9   3      141.03      197.51    104.08 o 
   1   9   3     1128.65      928.43     98.81 o 
   2   9   3     1650.18     1603.36    108.14 o 
   3   9   3     6498.31     6235.78    160.09 o 
   4   9   3     1194.23     1198.93    127.12 o 
   5   9   3       67.79       67.12    186.47 o 
   6   9   3       11.05        9.24     45.12 o 
   7   9   3      573.30      572.76    150.76 o 
   8   9   3      251.23      383.26    157.53 o 
   9   9   3      158.35      153.35    173.87 o 
  10   9   3      104.37        6.47    167.48 o 
  -9  10   3      212.22      132.57    222.72 o 
  -8  10   3      272.30      231.96    251.86 o 
  -7  10   3     1791.14     1856.20    153.48 o 
  -6  10   3     1277.54     1076.43    137.61 o 
  -5  10   3     2995.43     3001.34    124.16 o 
  -4  10   3      107.17       50.20     57.81 o 
  -3  10   3     1207.66     1353.54    111.01 o 
  -2  10   3      470.92      479.25    104.02 o 
  -1  10   3     1013.35      860.97     92.31 o 
   0  10   3      263.64      179.05    101.75 o 
   1  10   3     1054.50      985.37     93.20 o 
   2  10   3      628.07      637.45    110.10 o 
   3  10   3     1265.40     1448.77    159.17 o 
   4  10   3       75.07      117.37    132.32 o 
   5  10   3     2826.60     2724.74    171.39 o 
   6  10   3     1070.43      969.54    154.46 o 
   7  10   3     1536.34     1660.17    149.28 o 
   8  10   3      296.74      297.42    158.86 o 
   9  10   3      174.63      160.79    167.12 o 
  10  10   3      496.87      328.15    142.52 o 
  -8  11   3      470.51      370.90    507.90 o 
  -7  11   3      174.91        9.77    236.82 o 
  -6  11   3       69.50       57.47     90.66 o 
  -5  11   3      124.54      109.11    139.92 o 
  -4  11   3      670.15      631.18    149.04 o 
  -3  11   3     6798.03     6754.37    182.69 o 
  -2  11   3      831.48      975.83    104.42 o 
  -1  11   3       46.38      108.69     96.06 o 
   0  11   3        1.05      -33.67     69.30 o 
   1  11   3       74.97      192.35    106.49 o 
   2  11   3      886.75      991.25    110.20 o 
   3  11   3     6758.65     6988.24    224.81 o 
   4  11   3      784.11      766.81    140.66 o 
   5  11   3      111.86      113.28    159.98 o 
   6  11   3       37.85       48.73    247.12 o 
   7  11   3      190.90      199.50    190.54 o 
   8  11   3      349.19      422.85    173.16 o 
   9  11   3        7.58       89.33    195.24 o 
  -7  12   3      274.84      164.75    269.64 o 
  -6  12   3      275.08      226.31    193.71 o 
  -5  12   3     3490.40     3525.12    169.67 o 
  -4  12   3       60.64      108.82    154.26 o 
  -3  12   3      573.69      570.47    140.38 o 
  -2  12   3      302.95      382.52    122.66 o 
  -1  12   3     3674.48     3743.36    132.59 o 
   0  12   3      605.26      548.62    122.55 o 
   1  12   3     3642.22     3617.76    189.32 o 
   2  12   3      349.04      315.96    125.22 o 
   3  12   3      597.85      671.78    141.91 o 
   4  12   3       56.32       31.90     93.75 o 
   5  12   3     3470.69     3627.57    167.51 o 
   6  12   3      233.56      263.71    164.09 o 
   7  12   3      130.13      136.73    177.69 o 
   8  12   3      568.22      565.14    301.18 o 
  -7  13   3      336.86      341.30    232.50 o 
  -6  13   3      117.37      100.26    189.19 o 
  -5  13   3      126.06      196.87    178.92 o 
  -4  13   3      676.64      745.21    152.33 o 
  -3  13   3      370.43      320.47    145.45 o 
  -2  13   3      304.09      419.04    121.90 o 
  -1  13   3      422.14      395.51    134.81 o 
   0  13   3       69.17      122.41    129.84 o 
   1  13   3      519.02      445.87    128.94 o 
   2  13   3      360.93      409.93    144.31 o 
   3  13   3      429.57      305.38    194.30 o 
   4  13   3      507.79      549.34    194.67 o 
   5  13   3      117.53      171.61    172.96 o 
   6  13   3      172.72       73.25    183.58 o 
   7  13   3      323.75      364.78    170.83 o 
  -7  14   3      175.00       29.21    194.71 o 
  -6  14   3      187.18      186.05    242.48 o 
  -5  14   3      583.09      881.26    178.87 o 
  -4  14   3      337.82      377.00    177.54 o 
  -3  14   3      101.04       41.03     53.58 o 
  -2  14   3      400.61      285.33    136.35 o 
  -1  14   3      998.37     1065.95    142.68 o 
   0  14   3      938.65     1021.78    134.85 o 
   1  14   3      702.16      829.58    132.05 o 
   2  14   3      455.03      369.32    149.70 o 
   3  14   3      160.32      149.25    204.17 o 
   4  14   3      348.82      513.83    211.63 o 
   5  14   3      748.30     1061.89    210.29 o 
   6  14   3      150.52      206.74    233.58 o 
   7  14   3      225.18      185.33    299.93 o 
  -6  15   3      503.95      362.99    251.73 o 
  -5  15   3      265.66      356.85    184.55 o 
  -4  15   3      343.87      397.26    180.22 o 
  -3  15   3      203.51       89.14    193.50 o 
  -2  15   3      158.31      223.11    169.91 o 
  -1  15   3     1987.78     2070.20    138.30 o 
   0  15   3       59.99        8.51    171.01 o 
   1  15   3     2071.22     2321.66    147.26 o 
   2  15   3      182.25      195.70    158.76 o 
   3  15   3      200.42      129.12    263.58 o 
   4  15   3      251.08      355.19    223.26 o 
   5  15   3      251.84      359.86    214.27 o 
   6  15   3      577.35      498.33    239.57 o 
  -5  16   3     1035.68     1350.11    256.72 o 
  -4  16   3      624.74      507.74    186.59 o 
  -3  16   3        6.48      104.05    213.37 o 
  -2  16   3      203.73       69.51    168.79 o 
  -1  16   3      120.36       52.43     74.92 o 
   0  16   3      630.42      381.66    145.48 o 
   1  16   3      147.14        1.96    137.88 o 
   2  16   3      305.37      264.40    192.12 o 
   3  16   3        7.01       45.01    132.33 o 
   4  16   3      656.21      591.92    175.01 o 
   5  16   3     1065.61     1491.36    172.46 o 
   6  16   3       26.47        6.66     67.07 o 
  -5  17   3      197.34       95.54    198.67 o 
  -4  17   3      621.57      654.44    156.88 o 
  -3  17   3       77.08      272.59    166.04 o 
  -2  17   3       66.95       77.12    144.09 o 
  -1  17   3      403.59      331.27    160.29 o 
   0  17   3      482.72      359.04    143.03 o 
   1  17   3      348.72      275.42    152.10 o 
   2  17   3       40.35      153.78    204.01 o 
   3  17   3       60.63       90.26    198.69 o 
   4  17   3      555.56      557.35    184.54 o 
   5  17   3      263.19      151.27    190.84 o 
  -4  18   3      219.20      243.25    291.37 o 
  -3  18   3       95.95      122.05    158.47 o 
  -2  18   3      673.69      486.18    169.90 o 
  -1  18   3      637.85      547.45    167.09 o 
   0  18   3     1861.02     2018.69    146.59 o 
   1  18   3      658.40      952.49    273.28 o 
   2  18   3      567.44      396.31    207.63 o 
   3  18   3      117.51       14.28     74.41 o 
   4  18   3      277.47      331.18    190.13 o 
  -2  19   3      176.32      115.43    282.40 o 
  -1  19   3       20.71        6.84     59.10 o 
   0  19   3       66.66       67.30    261.00 o 
   1  19   3       11.23       84.13    275.68 o 
   2  19   3      145.86       18.44    262.33 o 
   0   0   4    20057.49    20384.60    151.64 o 
   1   0   4    34926.50    35973.65    197.38 o 
   2   0   4     1191.80     1837.43     61.58 o 
   3   0   4     8090.42     8033.94     96.19 o 
   4   0   4      817.75      948.23     99.28 o 
   5   0   4      156.40      170.30     77.56 o 
   6   0   4     7566.47     7562.69    120.53 o 
   7   0   4       55.18        2.90     78.24 o 
   8   0   4      981.76      921.10    146.29 o 
   9   0   4       19.77      -15.73     88.19 o 
  10   0   4      177.41      127.72    180.18 o 
  11   0   4        3.44      -41.83    109.46 o 
 -11   1   4       24.18      162.28    167.31 o 
 -10   1   4      255.73      277.53    172.13 o 
  -9   1   4     2101.70     2234.86    154.68 o 
  -8   1   4      878.17      819.20    175.53 o 
  -7   1   4      577.99      706.54    115.01 o 
  -6   1   4      937.74     1077.53     91.46 o 
  -5   1   4      443.14      462.85     77.92 o 
  -4   1   4     1906.87     1841.19    101.99 o 
  -3   1   4     2928.63     2831.54     82.75 o 
  -2   1   4    21661.07    23052.22    152.26 o 
  -1   1   4     4176.29     4486.90     73.40 o 
   0   1   4        3.57       31.72     36.40 o 
   1   1   4     4074.19     4336.60     62.41 o 
   2   1   4    22096.45    23402.19    151.71 o 
   3   1   4     3636.77     3502.28     74.67 o 
   4   1   4     1873.50     1822.79    110.00 o 
   5   1   4      495.37      503.97     83.15 o 
   6   1   4     1092.84     1304.05     90.75 o 
   7   1   4      495.97      512.59    122.25 o 
   8   1   4     1011.00      958.13    149.12 o 
   9   1   4     2511.10     2782.77    138.98 o 
  10   1   4      195.29      136.02    245.53 o 
  11   1   4       21.36       12.95    137.03 o 
 -11   2   4      430.84      328.34    155.89 o 
 -10   2   4     1175.23     1255.95    296.38 o 
  -9   2   4      607.78      681.38    193.08 o 
  -8   2   4      199.28      181.95    162.58 o 
  -7   2   4      521.22      613.83    156.16 o 
  -6   2   4     9723.21     9546.09    156.91 o 
  -5   2   4      343.19      374.98     88.52 o 
  -4   2   4    11343.89    12006.85    205.62 o 
  -3   2   4      182.83      246.89     76.28 o 
  -2   2   4    24053.36    23377.04    198.00 o 
  -1   2   4    29595.60    30689.42    262.75 o 
   0   2   4    13607.99    14634.48    111.28 o 
   1   2   4    29533.82    31207.33    344.35 o 
   2   2   4    23557.73    22464.24    195.08 o 
   3   2   4      199.86      303.75     63.51 o 
   4   2   4    11622.86    11702.43    201.20 o 
   5   2   4      603.06      507.24     78.93 o 
   6   2   4     8925.93     8694.78    151.88 o 
   7   2   4      457.21      509.43    124.43 o 
   8   2   4      194.58       83.89    146.34 o 
   9   2   4      528.26      497.73    146.86 o 
  10   2   4      757.94      800.84    228.68 o 
 -10   3   4      117.29      155.69    269.51 o 
  -9   3   4      682.41      815.24    186.66 o 
  -8   3   4      355.98      562.14    168.30 o 
  -7   3   4      818.41      904.47    151.82 o 
  -6   3   4     3259.47     3207.50    134.46 o 
  -5   3   4      623.66      622.10    104.14 o 
  -4   3   4     2093.75     2109.90    111.16 o 
  -3   3   4     7362.42     7984.74    125.87 o 
  -2   3   4     8213.77     9366.69    223.09 o 
  -1   3   4     3340.31     3061.37     73.89 o 
   0   3   4      143.29      110.64     20.72 o 
   1   3   4     3428.31     3322.88     91.75 o 
   2   3   4     7709.52     8384.70    139.33 o 
   3   3   4     8666.70     9308.25    151.24 o 
   4   3   4     1567.21     1491.85    122.19 o 
   5   3   4      735.66      751.41     88.28 o 
   6   3   4     3570.69     3636.58    123.31 o 
   7   3   4      842.38      857.34    126.61 o 
   8   3   4      164.46      289.51    148.23 o 
   9   3   4      478.97      549.80    150.75 o 
  10   3   4      150.02      125.36    187.67 o 
  11   3   4      212.62      143.24    154.48 o 
 -11   4   4       17.12       80.30    156.36 o 
  -9   4   4      689.21      590.27    194.88 o 
  -8   4   4      557.59      512.70    180.56 o 
  -7   4   4      447.25      500.25    157.04 o 
  -6   4   4     5238.21     5238.83    155.98 o 
  -5   4   4      303.19      308.82    102.32 o 
  -4   4   4     1943.31     2176.72     96.41 o 
  -3   4   4      309.00      321.99     69.55 o 
  -2   4   4      233.00      226.53     52.13 o 
  -1   4   4      394.49      262.39     81.82 o 
   0   4   4     1069.76      862.72     34.96 o 
   1   4   4      559.87      438.23     72.00 o 
   2   4   4      330.43      178.34     64.87 o 
   3   4   4      355.87      336.52     74.39 o 
   4   4   4     1262.43     1348.82    124.33 o 
   5   4   4      626.47      702.28     86.29 o 
   6   4   4     4805.67     4797.61    123.72 o 
   7   4   4      270.77      347.49    131.08 o 
   8   4   4      569.86      539.13    140.42 o 
   9   4   4      749.57      691.16    173.84 o 
  10   4   4       53.36      186.29    229.10 o 
  11   4   4        3.80        9.43    158.06 o 
 -11   5   4       35.39      109.62    135.74 o 
  -9   5   4      230.55      268.61    241.38 o 
  -8   5   4      838.13     1034.45    185.91 o 
  -7   5   4     4703.54     5054.71    196.10 o 
  -6   5   4       51.15      168.31    137.87 o 
  -5   5   4      445.79      442.79     99.99 o 
  -4   5   4     5096.25     5038.33    115.70 o 
  -3   5   4     4771.69     4870.12    152.07 o 
  -2   5   4      237.47      217.02     87.76 o 
  -1   5   4     3879.31     4091.50    113.44 o 
   0   5   4     1339.41     1409.39     59.14 o 
   1   5   4     3928.15     4040.38    114.90 o 
   2   5   4      730.52      683.04     74.52 o 
   3   5   4     5798.00     5924.39    114.50 o 
   4   5   4     5031.04     4746.06    133.38 o 
   5   5   4      572.32      562.34     83.03 o 
   6   5   4       73.55       53.82     40.20 o 
   7   5   4     3794.10     3916.01    155.17 o 
   8   5   4      623.27      736.55    158.89 o 
   9   5   4      310.30      484.31    164.19 o 
  10   5   4      194.12      205.42    172.94 o 
  11   5   4       46.49       29.86    143.70 o 
 -11   6   4      302.87      197.99    129.20 o 
 -10   6   4      643.81      866.65    200.29 o 
  -9   6   4      337.06      254.25    212.84 o 
  -8   6   4      107.39      142.07    170.92 o 
  -7   6   4      547.90      602.14    167.61 o 
  -6   6   4     2844.62     2743.84    150.79 o 
  -5   6   4      179.96      192.71     95.33 o 
  -4   6   4     3392.06     3307.23    103.28 o 
  -3   6   4     1737.72     1657.07     95.40 o 
  -2   6   4      308.48      280.95     93.95 o 
  -1   6   4     1292.27     1349.63     89.43 o 
   0   6   4     6625.31     5638.39    134.73 o 
   1   6   4     1139.03     1165.93     90.93 o 
   2   6   4      131.37       98.82     87.62 o 
   3   6   4     1902.09     1809.16     84.92 o 
   4   6   4     3132.29     2857.39    117.86 o 
   5   6   4      175.27      118.88     97.12 o 
   6   6   4     3583.90     3365.10    224.84 o 
   7   6   4      355.36      404.61    174.48 o 
   8   6   4      106.58      197.77    172.41 o 
   9   6   4      313.24      339.52    169.69 o 
  10   6   4      433.78      637.82    205.94 o 
  11   6   4      304.82      269.13    128.21 o 
 -10   7   4      360.26      388.25    183.52 o 
  -9   7   4      381.37      374.59    254.88 o 
  -8   7   4      362.59      417.96    172.32 o 
  -7   7   4     1109.98     1027.15    156.57 o 
  -6   7   4       99.72       79.03    119.38 o 
  -5   7   4      126.82      191.14     99.84 o 
  -4   7   4     5430.48     5319.24    114.54 o 
  -3   7   4      655.18      746.88     99.24 o 
  -2   7   4     4683.28     4926.15    155.31 o 
  -1   7   4     3498.96     3855.43    184.24 o 
   0   7   4      142.56       89.89     92.10 o 
   1   7   4     3820.45     3624.47    132.15 o 
   2   7   4     4109.42     4101.04    125.70 o 
   3   7   4      844.65      947.36    108.42 o 
   4   7   4     5336.46     5166.60    153.11 o 
   5   7   4       83.38      140.11    122.19 o 
   6   7   4      162.54      169.36    140.02 o 
   7   7   4      849.55      926.61    155.31 o 
   8   7   4      650.55      835.88    157.70 o 
   9   7   4      466.73      438.97    152.76 o 
  10   7   4      363.81      314.73    189.94 o 
  11   7   4       19.92      108.99    116.07 o 
 -10   8   4      773.31      849.34    185.76 o 
  -9   8   4      357.21      237.06    185.80 o 
  -8   8   4       93.50       72.93    171.16 o 
  -7   8   4      575.63      446.12    162.42 o 
  -6   8   4     1770.08     1888.75    130.90 o 
  -5   8   4      393.71      437.58    113.56 o 
  -4   8   4     2793.32     2532.83     98.11 o 
  -3   8   4     1340.58     1302.68    116.06 o 
  -2   8   4     1604.84     1479.96    100.86 o 
  -1   8   4      766.58      636.98    101.07 o 
   0   8   4     3755.10     3904.88    141.29 o 
   1   8   4      665.91      491.72    106.16 o 
   2   8   4     1649.10     1527.30    109.63 o 
   3   8   4     1429.62     1418.52    132.79 o 
   4   8   4     2766.17     2553.32    146.87 o 
   5   8   4      185.26      164.18    150.92 o 
   6   8   4     2026.71     2393.54    166.19 o 
   7   8   4      498.66      385.30    156.75 o 
   8   8   4       94.65      100.67    157.08 o 
   9   8   4      276.39      290.34    158.67 o 
 -10   9   4       39.03      -55.68    121.90 o 
  -9   9   4      100.30      132.31    229.13 o 
  -8   9   4      119.56      175.38    204.18 o 
  -7   9   4      910.06      647.17    148.76 o 
  -6   9   4        1.37      -17.78    134.82 o 
  -5   9   4      752.72      890.33    116.87 o 
  -4   9   4     2141.55     1899.14    103.93 o 
  -3   9   4     2924.01     2879.03    110.73 o 
  -2   9   4     4413.62     4601.57    133.41 o 
  -1   9   4    10390.09    10974.00    176.70 o 
   0   9   4        3.81       -1.16     35.98 o 
   1   9   4    10857.42    11128.28    173.72 o 
   2   9   4     4226.64     4489.01    131.09 o 
   3   9   4     2813.29     2750.53    144.28 o 
   4   9   4     1982.51     1968.33    180.94 o 
   5   9   4      674.37      619.23    144.96 o 
   6   9   4       13.42       13.88     48.72 o 
   7   9   4      706.31      561.77    153.60 o 
   8   9   4      262.65      520.00    154.50 o 
   9   9   4      269.12      231.49    176.92 o 
  10   9   4       51.06       39.13    161.57 o 
  -8  10   4       63.67      -49.66    215.36 o 
  -7  10   4      875.52      816.45    148.61 o 
  -6  10   4     2477.95     2391.70    146.70 o 
  -5  10   4      546.96      586.55    128.70 o 
  -4  10   4     2749.34     2713.17    145.92 o 
  -3  10   4       64.31        0.61     80.82 o 
  -2  10   4      192.04      121.53    105.89 o 
  -1  10   4      705.10      701.70     96.39 o 
   0  10   4      100.44       79.82    102.36 o 
   1  10   4      613.58      636.16    101.58 o 
   2  10   4      110.25       45.61     41.31 o 
   3  10   4       53.73      198.18    146.18 o 
   4  10   4     2824.93     2933.89    155.24 o 
   5  10   4      584.46      685.42    150.87 o 
   6  10   4     2648.67     2699.27    175.19 o 
   7  10   4      973.38      993.92    152.55 o 
   8  10   4       38.01      -19.77     68.65 o 
   9  10   4      326.51      333.04    163.91 o 
  10  10   4      116.84       97.03    139.24 o 
  -8  11   4      855.84      471.65    481.04 o 
  -7  11   4      183.86      160.50    160.38 o 
  -6  11   4       42.03      103.01    176.70 o 
  -5  11   4      109.85       54.43    101.22 o 
  -4  11   4     5521.07     5381.55    173.79 o 
  -3  11   4      313.21      344.28    138.31 o 
  -2  11   4     8222.51     8211.22    143.03 o 
  -1  11   4      351.69      380.36    102.30 o 
   0  11   4      142.83      220.71    106.89 o 
   1  11   4      459.75      525.13    110.80 o 
   2  11   4     8016.42     8235.81    183.03 o 
   3  11   4      462.56      609.65    168.90 o 
   4  11   4     5251.33     5361.00    178.45 o 
   5  11   4       58.75       80.54     92.80 o 
   6  11   4      102.60      168.88    167.60 o 
   7  11   4      199.39      259.90    164.24 o 
   8  11   4     1163.25     1366.99    154.01 o 
   9  11   4       29.78       83.80    189.12 o 
  -7  12   4      328.05      210.48    196.94 o 
  -6  12   4      501.94      429.86    185.01 o 
  -5  12   4      819.92      676.03    163.41 o 
  -4  12   4     1399.31     1454.85    152.53 o 
  -3  12   4      107.06       16.56     62.72 o 
  -2  12   4     1817.81     1807.35    141.66 o 
  -1  12   4      170.40      214.56    121.52 o 
   0  12   4     1107.86      973.70    114.80 o 
   1  12   4      145.40      219.15    124.38 o 
   2  12   4     1874.46     1843.30    147.38 o 
   3  12   4       98.29       95.38    192.12 o 
   4  12   4     1261.82     1177.70    151.33 o 
   5  12   4      749.02      788.40    156.37 o 
   6  12   4      413.11      367.69    168.55 o 
   7  12   4      530.61      536.65    170.71 o 
   8  12   4       17.85       29.15    289.81 o 
  -7  13   4       41.54      112.42    235.55 o 
  -6  13   4       67.55      204.00    182.00 o 
  -5  13   4        5.10      -14.55    179.65 o 
  -4  13   4      849.76      832.90    149.24 o 
  -3  13   4       71.99        3.17     52.47 o 
  -2  13   4     1645.60     1706.69    155.12 o 
  -1  13   4      361.15      221.00    137.86 o 
   0  13   4       58.07       62.90    138.13 o 
   1  13   4      232.58      160.09    132.25 o 
   2  13   4     1729.99     2022.63    161.85 o 
   3  13   4      106.03      -12.36    114.85 o 
   4  13   4      986.53     1179.77    165.27 o 
   5  13   4       26.50        9.69    119.61 o 
   6  13   4       13.48      -18.48    150.66 o 
   7  13   4       41.16       63.35    220.63 o 
  -6  14   4      119.93       11.42     93.13 o 
  -5  14   4      225.70      170.22    183.83 o 
  -4  14   4      278.87      211.13    174.33 o 
  -3  14   4      503.86      623.22    154.88 o 
  -2  14   4       21.79      121.71    157.83 o 
  -1  14   4     1397.22     1198.24    141.34 o 
   0  14   4       93.77      126.65    115.44 o 
   1  14   4     1509.84     1324.94    140.68 o 
   2  14   4       15.89       74.08    154.01 o 
   3  14   4      483.97      605.28    210.05 o 
   4  14   4      212.94       62.03    204.71 o 
   5  14   4      104.36      138.01    223.08 o 
   6  14   4      160.67      215.54    219.31 o 
  -5  15   4       68.90       18.89    157.04 o 
  -4  15   4      246.43      224.88    193.39 o 
  -3  15   4       89.91      153.88    163.22 o 
  -2  15   4     3419.00     3554.42    179.74 o 
  -1  15   4      842.29      851.69    134.32 o 
   0  15   4        3.00       11.52     24.39 o 
   1  15   4      648.77      688.59    146.94 o 
   2  15   4     3523.31     3761.75    206.18 o 
   3  15   4       23.53        5.05     55.82 o 
   4  15   4      388.74      558.55    233.02 o 
   5  15   4       46.11       -8.57     87.58 o 
   6  15   4      419.36      412.91    279.81 o 
  -5  16   4      197.09      242.37    209.87 o 
  -4  16   4      149.16       22.52     83.46 o 
  -3  16   4       49.26       56.00    212.14 o 
  -2  16   4       18.58      104.43    165.23 o 
  -1  16   4      432.10      296.42    162.10 o 
   0  16   4        3.60       31.00    188.47 o 
   1  16   4      513.06      379.60    167.40 o 
   2  16   4        6.00       21.53    247.33 o 
   3  16   4       52.34      146.28    199.59 o 
   4  16   4      185.10      130.27    156.04 o 
   5  16   4      182.31      313.20    189.79 o 
   6  16   4      109.30      -18.77    149.43 o 
  -5  17   4       24.33       69.45    271.46 o 
  -4  17   4       36.79      197.25    274.93 o 
  -3  17   4      318.80      341.02    164.24 o 
  -2  17   4     1367.36     1590.06    168.29 o 
  -1  17   4       21.81      -11.57    140.87 o 
   0  17   4       61.64      193.43    145.27 o 
   1  17   4       20.80      -60.02    119.67 o 
   2  17   4     1512.24     1741.34    208.40 o 
   3  17   4      309.66      227.45    184.22 o 
   4  17   4      118.78      215.35    190.91 o 
   5  17   4       28.27       82.62    285.45 o 
  -3  18   4       92.90       48.65    163.34 o 
  -2  18   4       41.77       30.84    165.07 o 
  -1  18   4      257.85      291.70    170.93 o 
   0  18   4      949.31     1015.73    209.76 o 
   1  18   4      203.96      191.89    199.39 o 
   2  18   4       13.68      -47.97    243.82 o 
   3  18   4       79.22       94.44    197.25 o 
  -2  19   4      425.24      533.58    260.57 o 
  -1  19   4       90.70      113.99    194.64 o 
   0  19   4        9.43      -85.35    234.52 o 
   1  19   4       53.61       78.54    273.93 o 
   2  19   4      471.09      611.81    246.92 o 
   1   0   5       35.45       85.14     52.45 o 
   2   0   5        8.90      -12.30     39.07 o 
   3   0   5       99.98       50.94     51.76 o 
   4   0   5      256.56      175.58    119.69 o 
   5   0   5      224.61      319.47     86.62 o 
   6   0   5     1114.35     1092.12     99.89 o 
   7   0   5       11.77      -14.62     96.67 o 
   8   0   5       26.45       96.18    138.33 o 
   9   0   5       78.59       56.03    169.66 o 
  10   0   5       49.90       78.59    135.28 o 
  11   0   5      166.93       51.17    114.11 o 
 -11   1   5       20.66      111.03    155.63 o 
 -10   1   5      549.87      434.03    149.88 o 
  -9   1   5     2145.64     2212.75    151.36 o 
  -8   1   5     1599.87     1622.73    157.89 o 
  -7   1   5     1656.10     1778.88    154.75 o 
  -6   1   5      251.90      393.95     94.45 o 
  -5   1   5      654.41      700.49     91.47 o 
  -4   1   5     6031.71     5863.84    182.58 o 
  -3   1   5     5642.09     5507.48    100.94 o 
  -2   1   5     3237.57     3668.02     80.40 o 
  -1   1   5      634.98      583.71     56.59 o 
   0   1   5      145.47      134.04     41.51 o 
   1   1   5      916.38      801.61     48.99 o 
   2   1   5     2854.06     3015.34    101.95 o 
   3   1   5     5673.83     5906.25    275.44 o 
   4   1   5     6171.67     6164.50    192.41 o 
   5   1   5      679.09      769.54     85.73 o 
   6   1   5      215.68      353.70     96.06 o 
   7   1   5     1861.61     1889.59    128.12 o 
   8   1   5     1665.17     1711.77    134.46 o 
   9   1   5     1854.21     1813.38    156.45 o 
  10   1   5      627.57      592.50    188.62 o 
  11   1   5       38.69       20.69    155.92 o 
 -11   2   5      916.24      618.93    163.23 o 
 -10   2   5     1660.10     1397.53    289.45 o 
  -9   2   5       34.46       59.98    175.64 o 
  -8   2   5      144.06       -4.66    149.90 o 
  -7   2   5      607.16      579.77    141.18 o 
  -6   2   5      669.81      615.87    118.98 o 
  -5   2   5      949.87      887.17     93.44 o 
  -4   2   5     1660.81     1750.55    111.16 o 
  -3   2   5      860.94      890.62     85.13 o 
  -2   2   5      900.03     1097.68     63.57 o 
  -1   2   5     1349.83     1528.10     63.40 o 
   0   2   5        5.36      168.17     41.38 o 
   1   2   5     1538.78     1605.72     51.24 o 
   2   2   5     1069.82     1257.70     48.44 o 
   3   2   5      871.37      990.23     72.64 o 
   4   2   5     2118.30     2178.58    120.79 o 
   5   2   5      847.40      867.78     86.48 o 
   6   2   5      913.99      796.04     99.95 o 
   7   2   5      632.05      702.38    121.86 o 
   8   2   5      111.50       39.72     54.22 o 
   9   2   5       77.54      135.04    148.48 o 
  10   2   5     2191.07     2093.97    184.58 o 
  11   2   5      972.44      718.32    159.01 o 
 -11   3   5       88.39        2.63    151.46 o 
  -9   3   5      218.54      376.74    182.16 o 
  -8   3   5      903.87      873.47    178.33 o 
  -7   3   5     2038.59     2293.79    166.60 o 
  -6   3   5      441.70      389.95    119.64 o 
  -5   3   5     1116.11     1227.57    109.85 o 
  -4   3   5     5107.95     4991.86    106.49 o 
  -3   3   5     7728.41     7903.55    129.91 o 
  -2   3   5     3544.69     3266.76     74.73 o 
  -1   3   5     8520.10     9104.66    104.15 o 
   0   3   5      254.91      281.35     24.92 o 
   1   3   5     7528.69     8288.93    109.90 o 
   2   3   5     3414.07     2985.79     84.77 o 
   3   3   5     7028.18     7066.94    142.55 o 
   4   3   5     4976.78     5062.01    146.48 o 
   5   3   5     1103.56     1129.87     82.48 o 
   6   3   5      360.71      431.56    105.40 o 
   7   3   5     1994.75     2106.08    136.53 o 
   8   3   5     1357.35     1206.79    133.16 o 
   9   3   5      213.44      349.00    144.09 o 
  10   3   5       43.95      155.63    169.98 o 
  11   3   5       55.36       -1.05     17.33 o 
 -11   4   5      188.66      185.36    150.27 o 
  -9   4   5      442.45      487.88    188.55 o 
  -8   4   5      317.96      299.41    171.01 o 
  -7   4   5      330.43      307.05    158.22 o 
  -6   4   5     1800.64     1893.92    132.83 o 
  -5   4   5        9.40       59.68     95.99 o 
  -4   4   5     2562.78     2642.73    101.64 o 
  -3   4   5     1771.05     1747.78     87.50 o 
  -2   4   5      179.45       38.58     45.45 o 
  -1   4   5     2079.64     2069.27     69.09 o 
   0   4   5    16354.20    18700.08    190.60 o 
   1   4   5     2410.36     2331.11     91.98 o 
   2   4   5       95.15      -10.39     39.75 o 
   3   4   5     1738.34     1559.10     80.87 o 
   4   4   5     2896.60     2780.86     95.55 o 
   5   4   5       61.45       44.51     82.23 o 
   6   4   5     2236.54     2181.15    111.98 o 
   7   4   5      538.50      578.18    126.15 o 
   8   4   5      384.04      471.88    129.37 o 
   9   4   5      358.75      562.77    172.93 o 
  10   4   5      689.50      776.90    160.09 o 
  11   4   5       73.93       68.65    142.04 o 
 -11   5   5      270.19      147.59    132.68 o 
  -9   5   5       10.12       27.16    117.95 o 
  -8   5   5     1372.56     1808.51    170.30 o 
  -7   5   5     1077.88     1011.37    161.35 o 
  -6   5   5       26.63      -32.65    132.14 o 
  -5   5   5      630.36      517.56     99.23 o 
  -4   5   5     1378.38     1370.61     94.63 o 
  -3   5   5     5004.64     5079.18    139.40 o 
  -2   5   5      293.60      187.42     75.51 o 
  -1   5   5      355.81      235.79     65.34 o 
   0   5   5       74.80       37.06     52.06 o 
   1   5   5      551.05      407.55     79.48 o 
   2   5   5      649.81      553.32     82.42 o 
   3   5   5     4272.33     4048.62    131.24 o 
   4   5   5     1090.12     1158.74     94.35 o 
   5   5   5      569.90      460.46     86.22 o 
   6   5   5       60.98       32.09    134.75 o 
   7   5   5     2071.16     2238.98    141.47 o 
   8   5   5     1565.09     2101.77    166.19 o 
   9   5   5       94.91       93.00    156.69 o 
  10   5   5      346.16      358.10    169.51 o 
  11   5   5      223.39      189.01    133.95 o 
 -10   6   5      571.61      676.35    205.38 o 
  -9   6   5      154.97      273.82    190.11 o 
  -8   6   5       70.34       -1.64    127.32 o 
  -7   6   5      165.57      154.08    170.26 o 
  -6   6   5     1532.59     1461.85    130.96 o 
  -5   6   5     1435.78     1386.01    106.15 o 
  -4   6   5     2763.38     2537.49    105.10 o 
  -3   6   5     1190.78     1294.05     88.14 o 
  -2   6   5      518.03      483.28    106.93 o 
  -1   6   5     7476.56     7260.56    145.40 o 
   0   6   5    25335.42    25908.75    259.88 o 
   1   6   5     7559.92     7338.08    152.86 o 
   2   6   5      643.24      615.89     94.88 o 
   3   6   5     1014.64     1045.85     97.99 o 
   4   6   5     3200.37     2968.34    110.79 o 
   5   6   5     1214.96     1150.48     99.52 o 
   6   6   5     1160.09     1070.82    129.34 o 
   7   6   5      301.74      367.71    164.39 o 
   8   6   5       47.89       52.70    196.22 o 
   9   6   5      171.69      177.45    154.67 o 
  10   6   5      626.89      789.21    176.48 o 
  11   6   5      261.63      190.64    119.13 o 
 -10   7   5      284.68      316.11    178.09 o 
  -9   7   5      606.85      511.43    282.45 o 
  -8   7   5      625.05      738.02    183.35 o 
  -7   7   5     1163.67     1159.28    172.19 o 
  -6   7   5      865.07     1159.01    133.28 o 
  -5   7   5      210.42      226.17    102.82 o 
  -4   7   5     2776.07     2653.75    100.49 o 
  -3   7   5     2081.60     2005.97    103.35 o 
  -2   7   5      344.09      358.13    104.73 o 
  -1   7   5     5868.56     5822.92    174.38 o 
   0   7   5      155.78      178.27     99.32 o 
   1   7   5     5522.03     5319.22    147.41 o 
   2   7   5      577.24      572.79    100.31 o 
   3   7   5     1545.27     1344.80     95.20 o 
   4   7   5     2978.83     2826.58    112.56 o 
   5   7   5      230.94      220.64    126.92 o 
   6   7   5      700.25      881.91    145.33 o 
   7   7   5     1447.83     1629.30    159.40 o 
   8   7   5      403.50      494.22    177.69 o 
   9   7   5      555.56      570.33    152.22 o 
  10   7   5      213.21      258.59    184.17 o 
 -10   8   5      284.02      298.09    180.35 o 
  -9   8   5       83.90        0.46     36.13 o 
  -8   8   5      103.43      231.67    176.73 o 
  -7   8   5      984.56     1067.12    171.93 o 
  -6   8   5     2930.75     2752.76    127.49 o 
  -5   8   5      746.10      787.98    112.41 o 
  -4   8   5       67.20       42.92     94.09 o 
  -3   8   5      375.48      349.84    102.47 o 
  -2   8   5      785.33      799.08    108.85 o 
  -1   8   5     1356.00     1272.68    105.51 o 
   0   8   5    22004.56    21945.02    274.34 o 
   1   8   5     1166.16     1017.07    109.41 o 
   2   8   5      813.58      838.90     99.71 o 
   3   8   5      322.35      338.43    112.10 o 
   4   8   5      148.06       50.63    146.27 o 
   5   8   5      632.97      695.31    145.05 o 
   6   8   5     2440.02     2304.10    172.01 o 
   7   8   5     1239.84     1378.08    154.13 o 
   8   8   5       72.63      156.43    161.60 o 
   9   8   5       40.34       82.08    150.94 o 
  10   8   5      275.07      390.21    165.28 o 
  -9   9   5      133.25       74.52    228.87 o 
  -8   9   5      240.04      435.51    159.60 o 
  -7   9   5      548.97      496.60    165.11 o 
  -6   9   5       17.79       26.78    142.75 o 
  -5   9   5       36.30       84.56    117.92 o 
  -4   9   5      852.35      706.01    131.54 o 
  -3   9   5     1516.25     1361.67    102.22 o 
  -2   9   5     1605.65     1536.47    104.59 o 
  -1   9   5     1157.50     1227.89    115.89 o 
   0   9   5      547.25      560.41     89.07 o 
   1   9   5     1245.24     1307.28    106.45 o 
   2   9   5     1615.78     1527.31    113.16 o 
   3   9   5     1350.20     1238.39    126.53 o 
   4   9   5      900.97      845.17    158.14 o 
   5   9   5       38.22       36.52    113.30 o 
   6   9   5       10.22      -13.78     70.07 o 
   7   9   5     1014.09     1046.77    158.02 o 
   8   9   5      350.11      580.72    158.21 o 
   9   9   5       43.17      -30.55    137.39 o 
  10   9   5      179.53      210.82    150.53 o 
  -8  10   5      409.42      447.62    174.26 o 
  -7  10   5     1229.03     1251.48    166.67 o 
  -6  10   5     1820.19     1664.82    154.38 o 
  -5  10   5     1722.29     1782.19    149.68 o 
  -4  10   5       56.47       84.32    147.66 o 
  -3  10   5      119.72       81.83     63.96 o 
  -2  10   5      527.00      522.93    101.96 o 
  -1  10   5     2712.75     2609.22    105.49 o 
   0  10   5     6122.84     6119.63    120.16 o 
   1  10   5     2187.68     2135.91     97.87 o 
   2  10   5      778.02      745.76    116.30 o 
   3  10   5      103.16       70.86    174.12 o 
   4  10   5       54.31        2.91     67.48 o 
   5  10   5     1466.25     1477.88    154.66 o 
   6  10   5     1716.65     1678.97    179.87 o 
   7  10   5     1150.05     1094.72    159.77 o 
   8  10   5      379.04      344.90    148.11 o 
   9  10   5      194.62      137.15    168.17 o 
  -7  11   5       81.02      141.42    215.81 o 
  -6  11   5        6.29       37.62    205.55 o 
  -5  11   5      519.79      467.70    156.49 o 
  -4  11   5      587.79      583.17    147.54 o 
  -3  11   5     1356.57     1467.15    141.95 o 
  -2  11   5      555.05      565.78    115.66 o 
  -1  11   5      387.60      324.40    112.35 o 
   0  11   5      170.65      202.38    107.74 o 
   1  11   5      428.00      387.52    116.47 o 
   2  11   5      376.25      429.97    124.15 o 
   3  11   5     1341.48     1573.81    171.99 o 
   4  11   5      711.09      764.91    142.53 o 
   5  11   5      504.82      524.73    151.76 o 
   6  11   5        0.28       77.24     91.36 o 
   7  11   5      145.71      129.14    176.26 o 
   8  11   5      523.97      459.99    148.39 o 
   9  11   5       11.69        4.18     34.62 o 
  -7  12   5      463.23      398.44    243.27 o 
  -6  12   5      136.44       49.95     96.22 o 
  -5  12   5     3532.68     3639.33    172.44 o 
  -4  12   5       90.02      169.84    161.57 o 
  -3  12   5      424.77      477.28    144.40 o 
  -2  12   5      786.74      770.32    152.80 o 
  -1  12   5     4307.39     4499.87    163.70 o 
   0  12   5      314.31      363.84    116.97 o 
   1  12   5     4204.68     4389.21    145.60 o 
   2  12   5      927.19      908.70    149.52 o 
   3  12   5      439.21      451.38    185.11 o 
   4  12   5       86.63      135.07    154.07 o 
   5  12   5     3455.96     3822.20    179.15 o 
   6  12   5      128.14       77.65    173.60 o 
   7  12   5      234.80      303.18    179.15 o 
   8  12   5      294.74      310.48    267.73 o 
  -7  13   5      202.17      301.18    241.68 o 
  -6  13   5      398.79      520.44    202.61 o 
  -5  13   5       16.87       36.84    130.23 o 
  -4  13   5      704.38      664.57    159.62 o 
  -3  13   5       19.05       -7.33     51.07 o 
  -2  13   5     1012.15      892.85    147.87 o 
  -1  13   5      104.85        6.50    138.87 o 
   0  13   5      252.97      275.41    122.65 o 
   1  13   5       83.76       38.12     56.55 o 
   2  13   5     1126.73     1140.08    162.00 o 
   3  13   5       49.56       66.68    193.69 o 
   4  13   5      862.08      793.46    161.33 o 
   5  13   5       31.99       48.39    210.19 o 
   6  13   5      500.59      596.54    173.42 o 
   7  13   5      196.69      129.58    220.02 o 
  -6  14   5       39.84       12.86     26.96 o 
  -5  14   5      720.76      961.11    175.97 o 
  -4  14   5      418.14      437.56    158.83 o 
  -3  14   5      170.94      155.04    171.41 o 
  -2  14   5      450.56      468.92    154.36 o 
  -1  14   5       68.35       29.31     54.97 o 
   0  14   5       42.27        9.23    174.54 o 
   1  14   5      144.37      332.77    163.98 o 
   2  14   5      558.83      615.65    149.15 o 
   3  14   5      183.76      256.61    212.10 o 
   4  14   5      448.34      469.95    208.01 o 
   5  14   5      879.01     1051.15    170.12 o 
   6  14   5        1.18      118.23    223.56 o 
   7  14   5      370.96      392.67    286.59 o 
  -6  15   5      347.97      350.07    208.46 o 
  -5  15   5      363.80      297.40    192.42 o 
  -4  15   5      232.95      269.39    180.45 o 
  -3  15   5       31.04      157.02    178.09 o 
  -2  15   5      929.52     1129.54    175.82 o 
  -1  15   5      739.76      742.70    143.68 o 
   0  15   5       19.20       51.46    113.54 o 
   1  15   5      802.76      872.17    158.58 o 
   2  15   5      823.37      953.22    192.81 o 
   3  15   5       39.23      146.59    171.44 o 
   4  15   5      129.88      240.06    186.12 o 
   5  15   5      364.79      351.34    174.75 o 
   6  15   5      392.98      403.97    186.31 o 
  -5  16   5     1903.08     2096.66    206.58 o 
  -4  16   5     1482.73     1459.61    189.12 o 
  -3  16   5        5.35        1.10    192.95 o 
  -2  16   5      736.76     1002.35    152.55 o 
  -1  16   5     1066.51     1251.43    162.77 o 
   0  16   5      294.03      220.33    148.64 o 
   1  16   5     1193.63     1362.21    164.39 o 
   2  16   5      629.11      754.50    203.74 o 
   3  16   5       16.33       42.35    171.74 o 
   4  16   5     1596.23     1534.32    171.17 o 
   5  16   5     1893.26     2171.05    186.33 o 
  -4  17   5      194.18      176.23    157.76 o 
  -3  17   5       23.26       65.37    164.80 o 
  -2  17   5      139.69      173.36    167.00 o 
  -1  17   5      139.85      173.01    167.89 o 
   0  17   5       24.93       50.21    193.99 o 
   1  17   5      104.62       38.10     68.30 o 
   2  17   5      118.96      211.97    202.63 o 
   3  17   5       29.91       69.15    182.23 o 
   4  17   5      102.51      164.69    195.37 o 
  -3  18   5       95.32       27.93     56.79 o 
  -2  18   5      431.81      446.17    165.54 o 
  -1  18   5      351.86      365.67    200.34 o 
   0  18   5      972.77      925.16    196.78 o 
   1  18   5      370.12      293.36    191.51 o 
   2  18   5      389.25      337.33    209.11 o 
   3  18   5      105.60      127.21    204.54 o 
  -1  19   5      135.48      165.10    182.30 o 
   0  19   5        0.97      -51.64    138.23 o 
   1  19   5       99.62       52.23    246.08 o 
   0   0   6    44871.01    44191.78    295.80 o 
   1   0   6     5647.15     5729.44     96.23 o 
   2   0   6     3592.26     3219.49     84.69 o 
   3   0   6    21165.37    21076.93    204.24 o 
   4   0   6     4789.51     5160.14    188.70 o 
   5   0   6      389.97      386.55     85.81 o 
   6   0   6     3041.49     3113.20    111.82 o 
   7   0   6      235.53      241.05    125.59 o 
   8   0   6       46.69       93.01    171.33 o 
   9   0   6      540.32      441.20    167.83 o 
  10   0   6       32.58       -6.74    109.17 o 
  11   0   6       46.97      -21.34    155.02 o 
 -11   1   6       36.54      104.11    152.35 o 
 -10   1   6      563.32      508.11    183.32 o 
  -9   1   6      235.36      301.03    155.38 o 
  -8   1   6     1046.23     1018.46    148.79 o 
  -7   1   6      610.34      580.26    153.97 o 
  -6   1   6      320.03      302.14    121.82 o 
  -5   1   6     1336.78     1436.15     97.04 o 
  -4   1   6     1109.97     1044.94    126.11 o 
  -3   1   6     2272.39     2261.70     83.50 o 
  -2   1   6      255.05      353.63     60.42 o 
  -1   1   6      626.86      333.68     58.68 o 
   0   1   6       31.58        1.37     25.89 o 
   1   1   6      635.13      450.82     53.04 o 
   2   1   6      218.95      246.21     56.06 o 
   3   1   6     2505.04     2475.25     75.93 o 
   4   1   6      971.00      916.39     93.40 o 
   5   1   6     1166.53     1152.55     94.00 o 
   6   1   6      368.22      337.27     99.67 o 
   7   1   6      365.59      337.54    130.76 o 
   8   1   6     1231.76     1387.50    136.03 o 
   9   1   6      486.52      606.91    159.11 o 
  10   1   6      594.25      735.08    223.79 o 
  11   1   6       33.86       67.93    110.39 o 
 -11   2   6      682.80      355.59    160.08 o 
 -10   2   6     1684.00     1823.25    296.09 o 
  -9   2   6       46.18       43.89    145.81 o 
  -8   2   6      111.93      -27.70    164.92 o 
  -7   2   6       58.92       58.61    133.05 o 
  -6   2   6     2206.57     2059.77    128.67 o 
  -5   2   6     4643.95     4823.97    123.83 o 
  -4   2   6    22783.36    23330.83    289.85 o 
  -3   2   6      728.18      562.60     86.51 o 
  -2   2   6     2023.30     2190.54     75.70 o 
  -1   2   6    20040.57    20357.98    158.55 o 
   0   2   6    28511.12    27650.04    162.31 o 
   1   2   6    20438.96    20513.29    161.95 o 
   2   2   6     2083.94     2055.59     84.12 o 
   3   2   6      671.47      596.43     65.02 o 
   4   2   6    22053.08    22860.50    246.84 o 
   5   2   6     4706.03     4854.92    109.77 o 
   6   2   6     2044.71     1952.45    109.10 o 
   7   2   6      129.55      172.50    129.56 o 
   8   2   6      106.57      107.20    135.19 o 
   9   2   6       71.32       89.56    138.56 o 
  10   2   6     1482.85     1631.89    169.08 o 
  11   2   6      783.27      170.51    263.66 o 
 -11   3   6      103.57      136.38    139.01 o 
  -9   3   6      498.76      781.44    182.50 o 
  -8   3   6      268.60      294.17    161.38 o 
  -7   3   6     1229.56     1230.95    155.53 o 
  -6   3   6      275.69      286.74    117.90 o 
  -5   3   6      621.01      652.48     91.32 o 
  -4   3   6      397.75      382.32     93.14 o 
  -3   3   6     6812.39     7327.82    120.72 o 
  -2   3   6    24825.43    23735.58    335.84 o 
  -1   3   6    41403.38    40048.53    211.62 o 
   0   3   6      118.11      144.94     36.94 o 
   1   3   6    41374.46    39923.39    216.21 o 
   2   3   6    25637.19    24166.01    375.54 o 
   3   3   6     8074.42     8511.29    157.41 o 
   4   3   6      493.41      539.26     97.05 o 
   5   3   6      531.51      551.15     81.15 o 
   6   3   6      333.71      303.43    104.99 o 
   7   3   6     1591.03     1439.24    134.76 o 
   8   3   6       90.41      138.91    135.52 o 
   9   3   6      664.90      805.60    142.62 o 
  10   3   6       29.36      140.31    175.72 o 
  11   3   6      122.72      147.28    143.53 o 
 -11   4   6       10.43       -7.61     26.80 o 
  -9   4   6      302.82      392.11    174.08 o 
  -8   4   6       20.66       40.35    177.83 o 
  -7   4   6      112.96      241.38    155.46 o 
  -6   4   6     3227.03     3573.54    168.55 o 
  -5   4   6     1274.81     1279.86    105.28 o 
  -4   4   6     1001.38     1152.06     97.48 o 
  -3   4   6    16664.94    17479.27    199.07 o 
  -2   4   6      382.22      336.84     67.23 o 
  -1   4   6      239.59      171.82     58.70 o 
   0   4   6     5371.48     5530.36    121.32 o 
   1   4   6       61.91       51.63     72.05 o 
   2   4   6      117.80      122.72     67.98 o 
   3   4   6    16887.54    17363.07    223.89 o 
   4   4   6     1321.79     1485.12     97.88 o 
   5   4   6     1423.78     1351.69     92.88 o 
   6   4   6     2827.07     2904.74    126.36 o 
   7   4   6      200.16      258.52    132.61 o 
   8   4   6       26.76      -18.08    105.81 o 
   9   4   6      362.00      440.83    142.54 o 
  10   4   6      484.22      375.19    164.91 o 
 -11   5   6      104.65      186.22    132.92 o 
  -9   5   6      858.72      985.53    183.55 o 
  -8   5   6     1627.62     1914.29    172.97 o 
  -7   5   6     6277.92     6489.11    296.97 o 
  -6   5   6      111.54      137.16    145.24 o 
  -5   5   6      242.60      257.57    107.53 o 
  -4   5   6       82.02      205.86     91.57 o 
  -3   5   6     2166.57     2296.39    102.76 o 
  -2   5   6      699.13      611.86     80.61 o 
  -1   5   6      701.80      715.67     69.64 o 
   0   5   6      370.77      338.85     72.57 o 
   1   5   6      538.28      519.71     79.37 o 
   2   5   6      965.85      825.40     86.94 o 
   3   5   6     2999.15     2961.47    108.45 o 
   4   5   6       14.72       25.55     92.90 o 
   5   5   6      390.45      434.61     90.97 o 
   6   5   6      200.68      216.68    114.08 o 
   7   5   6     5297.42     5440.49    172.83 o 
   8   5   6     1850.18     2008.10    147.68 o 
   9   5   6      751.56      866.52    162.74 o 
  10   5   6      586.06      477.59    164.62 o 
  11   5   6      111.69       92.79    123.45 o 
 -11   6   6      261.92      139.84    114.68 o 
 -10   6   6       89.67       30.94    207.29 o 
  -9   6   6       60.55      236.49    178.30 o 
  -8   6   6      227.60      216.46    179.44 o 
  -7   6   6     1133.13     1074.56    165.97 o 
  -6   6   6     1377.50     1424.15    146.14 o 
  -5   6   6     1080.58      853.18    108.17 o 
  -4   6   6     4256.72     4113.47    105.46 o 
  -3   6   6     4075.02     4230.70    110.66 o 
  -2   6   6     1883.18     1905.41    102.37 o 
  -1   6   6     2913.87     2428.80    105.67 o 
   0   6   6    11475.40    11626.85    207.32 o 
   1   6   6     2986.95     2524.14    110.48 o 
   2   6   6     1911.13     1839.98    103.86 o 
   3   6   6     4108.27     4149.19    108.45 o 
   4   6   6     3819.55     3814.78    116.17 o 
   5   6   6      759.91      622.50    103.21 o 
   6   6   6     1623.57     1696.88    128.26 o 
   7   6   6      955.07      689.27    131.66 o 
   8   6   6      201.16       91.20    154.46 o 
   9   6   6       89.41      162.83    162.18 o 
  10   6   6       86.56      -27.61    114.49 o 
  11   6   6      264.67      128.32    117.08 o 
 -10   7   6       23.42      -27.04    185.99 o 
  -9   7   6     1106.99     1082.25    181.09 o 
  -8   7   6     1361.83     1547.84    182.10 o 
  -7   7   6     2504.31     2495.17    175.52 o 
  -6   7   6     1026.52     1072.62    133.87 o 
  -5   7   6      310.58      417.04    117.99 o 
  -4   7   6     2801.78     2594.87    102.50 o 
  -3   7   6     2679.50     2785.49    117.03 o 
  -2   7   6    12616.19    12780.88    187.57 o 
  -1   7   6      407.37      337.21    120.53 o 
   0   7   6      233.54      304.92    104.74 o 
   1   7   6      554.55      521.20    111.90 o 
   2   7   6    14151.26    14088.75    369.48 o 
   3   7   6     2970.04     2981.78    118.45 o 
   4   7   6     2892.91     2744.52    123.13 o 
   5   7   6      411.94      565.00    113.07 o 
   6   7   6     1226.23     1237.33    137.85 o 
   7   7   6     2301.12     2048.69    156.35 o 
   8   7   6     1406.89     1515.35    167.29 o 
   9   7   6     1139.17     1045.17    148.42 o 
  10   7   6       52.32      -41.95    158.79 o 
 -10   8   6      146.76       98.97    169.81 o 
  -8   8   6      489.52      458.67    161.42 o 
  -7   8   6       60.71      103.87    172.79 o 
  -6   8   6     1726.27     1959.91    145.02 o 
  -5   8   6      850.76      884.83    117.87 o 
  -4   8   6     3686.42     3734.71    129.07 o 
  -3   8   6     3847.58     3925.40    125.83 o 
  -2   8   6     2026.02     1946.84    114.93 o 
  -1   8   6      587.50      493.07    105.34 o 
   0   8   6     9672.74     9687.73    169.10 o 
   1   8   6      432.44      354.64    102.60 o 
   2   8   6     2057.81     1962.77     98.10 o 
   3   8   6     3992.89     4025.64    107.86 o 
   4   8   6     3179.81     3291.72    173.45 o 
   5   8   6      877.47      760.75    138.09 o 
   6   8   6     2332.82     2530.89    181.42 o 
   7   8   6       64.09      139.03    158.49 o 
   8   8   6      423.02      285.47    172.94 o 
   9   8   6      127.57      257.55    174.53 o 
  10   8   6      134.70      103.92    165.00 o 
  -9   9   6       30.25       26.66    225.46 o 
  -8   9   6      125.54       90.18    157.15 o 
  -7   9   6      353.94      408.82    167.93 o 
  -6   9   6      259.89      415.21    151.31 o 
  -5   9   6     1305.68     1365.39    120.34 o 
  -4   9   6     3395.97     3879.43    146.79 o 
  -3   9   6     1238.33     1158.34    104.02 o 
  -2   9   6     7805.78     7789.99    136.75 o 
  -1   9   6     4342.65     4614.88    140.52 o 
   0   9   6       23.41        3.47     30.64 o 
   1   9   6     4576.98     4706.22    108.50 o 
   2   9   6     7791.55     7803.08    130.04 o 
   3   9   6     1363.50     1225.28    126.75 o 
   4   9   6     3298.07     3393.54    210.53 o 
   5   9   6     1184.15     1352.12    150.02 o 
   6   9   6      367.68      601.43    155.67 o 
   7   9   6      252.81      320.78    160.53 o 
   8   9   6       46.46      110.42    161.83 o 
   9   9   6      154.75      200.86    160.78 o 
  10   9   6       76.58       26.45    112.13 o 
  -8  10   6      318.90      312.03    193.88 o 
  -7  10   6       39.53       85.40    140.08 o 
  -6  10   6     1148.78     1149.26    237.58 o 
  -5  10   6      936.45      891.06    150.18 o 
  -4  10   6      107.75       97.37    155.77 o 
  -3  10   6      528.70      412.73    128.16 o 
  -2  10   6     1602.20     1627.89    109.74 o 
  -1  10   6       13.96       -9.18     43.57 o 
   0  10   6       90.65       99.56     98.62 o 
   1  10   6        1.18       59.59     79.01 o 
   2  10   6     1409.51     1336.43    111.06 o 
   3  10   6      484.04      338.11    146.79 o 
   4  10   6       56.55        1.33     74.18 o 
   5  10   6      658.13      708.67    164.98 o 
   6  10   6     1320.76     1422.29    168.45 o 
   7  10   6        8.99       38.08    145.15 o 
   8  10   6      271.92      221.01    146.53 o 
   9  10   6       70.31      -26.72    206.22 o 
  -8  11   6     1408.86     1169.82    289.50 o 
  -7  11   6       41.90       66.29    212.13 o 
  -6  11   6      579.53      641.59    202.58 o 
  -5  11   6      348.14      435.68    159.97 o 
  -4  11   6     1313.41     1306.50    144.37 o 
  -3  11   6      499.81      518.48    140.45 o 
  -2  11   6     4452.70     4242.53    194.29 o 
  -1  11   6      139.53      153.53    113.50 o 
   0  11   6      391.76      481.40    104.73 o 
   1  11   6      141.33      228.95    124.93 o 
   2  11   6     4538.82     4432.62    153.93 o 
   3  11   6      701.33      715.90    179.00 o 
   4  11   6     1298.75     1383.26    174.71 o 
   5  11   6      392.53      436.59    159.25 o 
   6  11   6      553.52      616.10    162.32 o 
   7  11   6       46.79       38.92    166.24 o 
   8  11   6     1541.56     1519.32    185.69 o 
   9  11   6      253.61      252.57    176.13 o 
  -7  12   6      210.02       52.11    110.11 o 
  -6  12   6      132.64      141.91    177.69 o 
  -5  12   6     1180.38     1384.02    165.18 o 
  -4  12   6      147.05      184.67    156.13 o 
  -3  12   6      185.76       93.79    149.77 o 
  -2  12   6       72.27       59.27    142.61 o 
  -1  12   6      705.38      596.82    146.12 o 
   0  12   6      137.54      129.93    121.34 o 
   1  12   6      722.99      702.56    133.42 o 
   2  12   6      106.92      169.53    156.42 o 
   3  12   6      200.08      111.24    193.20 o 
   4  12   6      124.85      178.07    157.35 o 
   5  12   6     1467.33     1708.22    158.22 o 
   6  12   6       91.93       86.75    165.48 o 
   7  12   6      362.39      178.84    172.63 o 
   8  12   6       64.48       59.80    281.78 o 
  -7  13   6       82.19       39.74    140.01 o 
  -6  13   6      134.49      173.01    166.43 o 
  -5  13   6      224.42      265.42    159.25 o 
  -4  13   6      636.86      904.97    164.36 o 
  -3  13   6      709.81      774.91    168.60 o 
  -2  13   6      406.93      450.97    161.74 o 
  -1  13   6      430.93      308.25    159.05 o 
   0  13   6       19.82      -18.80    134.91 o 
   1  13   6      242.93      131.51    152.64 o 
   2  13   6       92.08      217.87    143.57 o 
   3  13   6      545.57      489.63    213.83 o 
   4  13   6      531.57      653.88    170.93 o 
   5  13   6      310.32      264.86    177.25 o 
   6  13   6       57.36       20.34     93.12 o 
   7  13   6       87.73      121.71    250.12 o 
  -6  14   6       25.45      103.53    246.76 o 
  -5  14   6      272.37      258.12    188.19 o 
  -4  14   6      318.56      333.56    156.24 o 
  -3  14   6      774.57      772.37    176.89 o 
  -2  14   6        3.29       75.52    185.77 o 
  -1  14   6     2196.06     2137.24    171.91 o 
   0  14   6      492.97      249.96    144.94 o 
   1  14   6     2348.75     2355.05    165.40 o 
   2  14   6        0.63       43.89    173.58 o 
   3  14   6      781.82      915.81    169.42 o 
   4  14   6      277.04      275.71    185.33 o 
   5  14   6      134.82      144.12    178.77 o 
   6  14   6       33.35       26.25    178.24 o 
   7  14   6      502.98      565.32    265.23 o 
  -6  15   6      347.15      279.16    261.73 o 
  -5  15   6       21.41      130.56    192.00 o 
  -4  15   6      653.21      719.25    179.45 o 
  -3  15   6      583.74      516.25    167.76 o 
  -2  15   6     1370.01     1408.95    175.49 o 
  -1  15   6      301.87      297.88    154.77 o 
   0  15   6       83.87       75.56    180.49 o 
   1  15   6      166.73      253.95    172.01 o 
   2  15   6     1407.32     1435.32    195.53 o 
   3  15   6      516.69      652.60    173.36 o 
   4  15   6      584.69      807.04    178.34 o 
   5  15   6        5.84       78.34    202.26 o 
   6  15   6      222.92      272.34    274.77 o 
  -5  16   6       86.86       62.31    199.09 o 
  -4  16   6      189.81      176.34    169.06 o 
  -3  16   6      310.31      298.55    190.54 o 
  -2  16   6      213.78      188.87    155.85 o 
  -1  16   6      115.83       39.07    181.06 o 
   0  16   6       29.44       46.66    206.30 o 
   1  16   6      161.11      190.72    174.52 o 
   2  16   6      166.78       50.69    202.66 o 
   3  16   6      302.73      311.38    201.68 o 
   4  16   6      205.66      169.27    170.74 o 
   5  16   6       43.08      -25.00    194.01 o 
  -4  17   6      349.58      449.31    159.17 o 
  -3  17   6      296.98      440.38    160.84 o 
  -2  17   6      925.92     1100.61    167.84 o 
  -1  17   6      136.67      213.35    191.08 o 
   0  17   6      170.18      100.47    165.42 o 
   1  17   6       65.30       52.32    208.89 o 
   2  17   6     1045.53     1112.95    198.24 o 
   3  17   6      286.83      329.24    184.04 o 
   4  17   6      344.74      471.44    187.49 o 
  -3  18   6      321.88      378.16    184.35 o 
  -2  18   6      392.50      240.41    193.75 o 
  -1  18   6      108.06      118.79    209.95 o 
   0  18   6      371.45      316.08    261.22 o 
   1  18   6      121.22      114.62    293.28 o 
   2  18   6      305.32      250.86    195.54 o 
   3  18   6      288.91      338.40    251.20 o 
  -1  19   6        2.41      -47.13    209.36 o 
   0  19   6        0.83      -39.78    153.04 o 
   1  19   6        2.82       57.61    271.48 o 
   1   0   7       17.77       39.65     25.27 o 
   2   0   7      471.24      477.33     65.77 o 
   3   0   7      202.87      216.00     73.34 o 
   4   0   7      492.78      406.66     88.34 o 
   5   0   7      387.44      494.07     82.11 o 
   6   0   7      913.36      868.92    103.42 o 
   7   0   7     1176.02     1152.20    163.38 o 
   8   0   7        1.52       10.01    157.56 o 
   9   0   7       22.00       73.21    143.57 o 
  10   0   7      448.15      605.55    177.43 o 
  11   0   7      369.08      394.53    149.72 o 
 -11   1   7       69.50       98.55    146.54 o 
 -10   1   7      424.02      486.10    177.87 o 
  -9   1   7      482.21      595.13    155.76 o 
  -8   1   7     1011.48     1152.59    156.34 o 
  -7   1   7      446.00      349.33    141.62 o 
  -6   1   7      307.89      281.36    125.78 o 
  -5   1   7     2045.37     2217.19     99.69 o 
  -4   1   7     1566.17     1598.92     94.16 o 
  -3   1   7    11127.34    11732.75    157.12 o 
  -2   1   7     4611.93     4618.17     98.49 o 
  -1   1   7     3765.57     3255.90     87.26 o 
   0   1   7       34.01       -7.58     32.07 o 
   1   1   7     3822.86     3447.92     75.03 o 
   2   1   7     4908.39     4685.43     81.07 o 
   3   1   7    10568.43    11362.04    160.74 o 
   4   1   7     1407.33     1490.27     98.60 o 
   5   1   7     2196.42     2317.09     91.90 o 
   6   1   7      370.42      275.26     99.73 o 
   7   1   7      732.71      704.44    128.99 o 
   8   1   7      890.49      908.75    141.96 o 
   9   1   7      548.80      771.16    157.93 o 
  10   1   7      482.22      498.66    176.08 o 
  11   1   7       64.52      101.06    149.93 o 
 -11   2   7      387.18      340.50    142.69 o 
 -10   2   7      751.01      829.49    295.60 o 
  -9   2   7      585.96      527.33    183.64 o 
  -8   2   7       91.84      151.43    182.24 o 
  -7   2   7      373.51      548.41    160.52 o 
  -6   2   7      356.59      295.06    110.24 o 
  -5   2   7     1845.00     1907.80     97.21 o 
  -4   2   7     1389.42     1347.97     91.11 o 
  -3   2   7     2295.60     2485.32     85.67 o 
  -2   2   7      205.86      166.89     60.40 o 
  -1   2   7      557.05      500.09     61.33 o 
   0   2   7     5262.17     5246.76     89.72 o 
   1   2   7      709.67      636.48     56.35 o 
   2   2   7      326.48      274.88     69.08 o 
   3   2   7     1977.30     2040.21     93.50 o 
   4   2   7     1702.14     1621.75    104.66 o 
   5   2   7     1401.34     1289.59     93.66 o 
   6   2   7      399.94      276.88    100.63 o 
   7   2   7      396.20      574.93    131.23 o 
   8   2   7      127.35      125.79    139.37 o 
   9   2   7      413.91      308.03    156.95 o 
  10   2   7      865.54     1086.13    165.49 o 
 -11   3   7      175.90       86.87    140.62 o 
 -10   3   7      146.05      238.03    293.27 o 
  -9   3   7      240.13      290.92    188.93 o 
  -8   3   7      935.77     1268.49    177.88 o 
  -7   3   7     5582.70     5637.71    213.25 o 
  -6   3   7      219.12      222.96    126.12 o 
  -5   3   7       95.83       43.24    117.66 o 
  -4   3   7     3509.06     3562.53    108.32 o 
  -3   3   7    19752.04    20490.83    300.93 o 
  -2   3   7     9405.91     9034.14    127.66 o 
  -1   3   7    18512.72    18823.25    163.79 o 
   0   3   7      995.12      960.75     51.35 o 
   1   3   7    18154.89    18003.39    212.44 o 
   2   3   7     9910.01     9517.53    185.71 o 
   3   3   7    17304.90    17609.40    322.21 o 
   4   3   7     3402.11     3540.22    108.49 o 
   5   3   7       52.26       55.78     76.74 o 
   6   3   7      286.78      368.42    110.69 o 
   7   3   7     5747.01     5816.44    178.02 o 
   8   3   7      807.56      906.11    129.75 o 
   9   3   7      373.43      389.21    147.52 o 
  10   3   7      208.80      388.78    169.26 o 
  11   3   7      159.61      189.55    141.27 o 
 -11   4   7       16.82       11.88     92.56 o 
  -9   4   7      219.41      326.18    193.54 o 
  -8   4   7      154.53      250.04    178.38 o 
  -7   4   7      271.07      300.62    147.76 o 
  -6   4   7      338.93      370.33    114.38 o 
  -5   4   7     2330.22     2285.47    117.57 o 
  -4   4   7     3679.96     3765.39    109.35 o 
  -3   4   7     5535.28     5438.59    128.15 o 
  -2   4   7     1028.55      960.93     74.50 o 
  -1   4   7      395.34      640.18     66.57 o 
   0   4   7     6541.36     6933.86    125.29 o 
   1   4   7      487.38      686.13     67.04 o 
   2   4   7      918.64      854.56    101.33 o 
   3   4   7     5787.02     5419.75    145.39 o 
   4   4   7     4183.48     4421.16    122.27 o 
   5   4   7     2154.74     1875.40     99.45 o 
   6   4   7      817.89      881.06    107.70 o 
   7   4   7      384.15      552.31    130.07 o 
   8   4   7      203.67      168.41    132.74 o 
   9   4   7      147.80      149.07    142.35 o 
  10   4   7     1291.53     1170.33    167.67 o 
  11   4   7      103.88       63.64    132.26 o 
 -11   5   7      294.69      145.62    118.62 o 
  -9   5   7      272.39      309.76    177.69 o 
  -8   5   7     1022.32     1061.85    181.36 o 
  -7   5   7     2418.35     2482.37    155.95 o 
  -6   5   7      496.67      445.79    135.92 o 
  -5   5   7      239.82      250.99    106.06 o 
  -4   5   7       45.95       85.77     99.87 o 
  -3   5   7    13602.25    13955.41    193.30 o 
  -2   5   7       39.06        6.19     19.84 o 
  -1   5   7     2029.91     2067.18     82.70 o 
   0   5   7     1720.13     1714.27     87.13 o 
   1   5   7     2717.93     2766.18    104.29 o 
   2   5   7       27.10       88.71    122.27 o 
   3   5   7    12102.88    11813.94    244.43 o 
   4   5   7       80.35       48.02     74.67 o 
   5   5   7      211.47      254.25     95.31 o 
   6   5   7      590.32      502.72    112.63 o 
   7   5   7     3248.50     3337.26    152.06 o 
   8   5   7      733.49      819.17    148.50 o 
   9   5   7      186.05      288.31    169.89 o 
  10   5   7       89.07       50.59    179.51 o 
  -9   6   7      122.44      122.24    184.79 o 
  -8   6   7      150.96       -4.14    142.22 o 
  -7   6   7      535.77      359.53    155.55 o 
  -6   6   7     3066.92     2975.61    163.48 o 
  -5   6   7     1435.41     1265.57    112.63 o 
  -4   6   7      728.53      640.66     90.60 o 
  -3   6   7      930.31      911.18    100.06 o 
  -2   6   7     1361.17     1276.95     82.85 o 
  -1   6   7     5265.60     5346.60    167.56 o 
   0   6   7    66766.73    70864.52    810.94 o 
   1   6   7     5108.02     4948.48    136.36 o 
   2   6   7     1170.22     1138.31    109.72 o 
   3   6   7      768.26      731.53     92.51 o 
   4   6   7      839.45      771.14     95.17 o 
   5   6   7     1487.99     1342.25    100.13 o 
   6   6   7     2567.40     2468.11    139.16 o 
   7   6   7      734.13      614.80    137.02 o 
   8   6   7      179.93      183.72    206.06 o 
   9   6   7      110.09      173.71    161.83 o 
  10   6   7       83.59      175.66    164.06 o 
  11   6   7      227.81      144.09    102.44 o 
 -10   7   7      136.45      182.54    190.11 o 
  -9   7   7      108.79       73.19    178.03 o 
  -8   7   7     1808.56     2070.43    176.19 o 
  -7   7   7     3152.91     3412.35    163.38 o 
  -6   7   7       15.24      -37.82    152.86 o 
  -5   7   7     1737.57     1730.47    119.48 o 
  -4   7   7     1069.14     1142.36    107.68 o 
  -3   7   7    10208.06    10595.49    195.19 o 
  -2   7   7      156.97      157.37    103.38 o 
  -1   7   7      843.28      849.59     89.09 o 
   0   7   7     1803.33     1839.82    105.94 o 
   1   7   7     1261.94     1302.57    102.82 o 
   2   7   7       73.90      130.70    107.49 o 
   3   7   7    10149.28    10029.48    194.83 o 
   4   7   7     1202.51     1248.74    114.79 o 
   5   7   7     1774.09     1667.64    119.05 o 
   6   7   7       42.59      144.28    153.68 o 
   7   7   7     3417.00     3565.93    166.56 o 
   8   7   7     1685.52     1942.09    163.53 o 
   9   7   7       43.49      -12.00    111.20 o 
  10   7   7      207.32      256.03    158.21 o 
 -10   8   7       60.62       61.59    168.23 o 
  -9   8   7       56.88       11.70    284.96 o 
  -8   8   7       46.53      108.06    211.69 o 
  -7   8   7      406.91      403.40    173.98 o 
  -6   8   7     2126.41     1952.60    144.70 o 
  -5   8   7     2293.29     2631.39    136.35 o 
  -4   8   7      431.28      361.61    122.85 o 
  -3   8   7     1053.25     1142.59    111.42 o 
  -2   8   7       42.90       74.38    115.62 o 
  -1   8   7      721.21      768.76     90.76 o 
   0   8   7     3065.82     2835.92     96.99 o 
   1   8   7      576.35      602.59     84.50 o 
   2   8   7      153.12      235.33    104.86 o 
   3   8   7      932.38     1014.29     94.51 o 
   4   8   7      449.41      446.23    126.59 o 
   5   8   7     2253.20     2625.33    137.44 o 
   6   8   7     1671.69     1572.41    171.30 o 
   7   8   7      262.89      224.19    157.50 o 
   8   8   7       25.01       52.47    135.96 o 
   9   8   7       11.65       55.44    164.71 o 
  10   8   7      116.29       56.29    159.51 o 
  -9   9   7      491.91      438.38    229.21 o 
  -8   9   7      380.97      550.42    155.65 o 
  -7   9   7      506.39      606.32    179.42 o 
  -6   9   7      217.34      255.79    149.82 o 
  -5   9   7      137.60      137.54    184.22 o 
  -4   9   7      813.30      886.41    126.81 o 
  -3   9   7      579.82      574.28    116.24 o 
  -2   9   7      562.38      580.42    103.11 o 
  -1   9   7      155.52      105.81    113.78 o 
   0   9   7      349.00      258.04     92.58 o 
   1   9   7      169.28      206.01     89.48 o 
   2   9   7      357.10      406.76     93.11 o 
   3   9   7      426.73      267.55     95.39 o 
   4   9   7      861.44      867.12    158.22 o 
   5   9   7      160.57       73.33    113.94 o 
   6   9   7      146.25      142.51    222.71 o 
   7   9   7      627.75      690.54    159.45 o 
   8   9   7      364.06      455.77    146.81 o 
   9   9   7      283.29      200.02    173.01 o 
  10   9   7       18.96      127.05    138.16 o 
  -8  10   7      172.35       18.93     82.63 o 
  -7  10   7      487.20      369.89    207.61 o 
  -6  10   7     2681.40     2756.44    202.16 o 
  -5  10   7     1381.27     1530.53    159.90 o 
  -4  10   7       33.21       72.53    126.73 o 
  -3  10   7      975.14     1037.39    127.48 o 
  -2  10   7      120.86       67.64    117.37 o 
  -1  10   7     3310.36     3260.43    114.42 o 
   0  10   7     2597.88     2409.82     96.12 o 
   1  10   7     3507.14     3411.38     90.34 o 
   2  10   7       25.16       30.43    101.14 o 
   3  10   7      977.43      893.22    161.38 o 
   4  10   7        2.02       19.16    148.02 o 
   5  10   7     1618.21     1882.41    156.01 o 
   6  10   7     2434.19     2626.00    160.57 o 
   7  10   7      417.53      411.36    154.78 o 
   8  10   7      195.11       39.82     57.63 o 
   9  10   7       27.99      -84.74    170.77 o 
  -8  11   7      741.56      773.44    280.86 o 
  -7  11   7     1839.11     1579.81    189.39 o 
  -6  11   7      120.13      211.08    235.73 o 
  -5  11   7      688.38      573.96    169.99 o 
  -4  11   7     1557.00     1652.31    158.38 o 
  -3  11   7      523.90      435.47    141.03 o 
  -2  11   7     1005.25      979.52    145.89 o 
  -1  11   7     1494.27     1623.78    125.17 o 
   0  11   7       46.78      -11.52     90.12 o 
   1  11   7     1321.29     1435.90    106.58 o 
   2  11   7     1017.35     1051.71    145.95 o 
   3  11   7      469.06      372.86    175.67 o 
   4  11   7     1817.63     2075.29    187.97 o 
   5  11   7      649.74      610.90    158.30 o 
   6  11   7       71.34      115.93    168.77 o 
   7  11   7     1683.99     1353.86    146.25 o 
   8  11   7      603.36      665.61    172.52 o 
   9  11   7      210.35      165.93    167.28 o 
  -7  12   7      298.50      401.94    189.81 o 
  -6  12   7      226.75      271.48    217.91 o 
  -5  12   7     1272.16     1304.76    163.76 o 
  -4  12   7      404.40      355.14    161.63 o 
  -3  12   7      483.89      413.14    156.10 o 
  -2  12   7      630.86      643.41    151.22 o 
  -1  12   7     2303.22     2253.10    146.78 o 
   0  12   7      415.55      291.35    145.08 o 
   1  12   7     2745.23     2628.18    139.38 o 
   2  12   7      499.09      509.82    137.24 o 
   3  12   7      369.11      375.57    202.01 o 
   4  12   7      246.48      131.29     93.49 o 
   5  12   7      996.92     1094.33    168.39 o 
   6  12   7      205.64      173.98    167.84 o 
   7  12   7      127.80      136.86    132.62 o 
   8  12   7       77.16      153.77    285.37 o 
  -7  13   7      247.12      134.81    260.66 o 
  -6  13   7      187.87      445.53    225.32 o 
  -5  13   7      374.97      390.38    169.89 o 
  -4  13   7      207.89      228.86    176.21 o 
  -3  13   7      289.06      337.90    182.72 o 
  -2  13   7      647.36      518.55    157.93 o 
  -1  13   7      204.35      249.94    161.47 o 
   0  13   7        3.02        4.54     39.79 o 
   1  13   7      169.14      225.25    157.75 o 
   2  13   7      771.27      787.28    166.91 o 
   3  13   7      281.79      129.88    144.05 o 
   4  13   7      204.72      220.74    176.55 o 
   5  13   7      426.84      490.86    174.51 o 
   6  13   7      240.33      164.24    179.44 o 
   7  13   7      231.90       45.10    288.80 o 
  -6  14   7        0.54      112.64    227.82 o 
  -5  14   7     1156.50     1181.61    176.95 o 
  -4  14   7        1.55       51.75    176.37 o 
  -3  14   7      787.16     1005.24    168.29 o 
  -2  14   7      217.43      227.52    167.11 o 
  -1  14   7     1412.47     1670.57    170.75 o 
   0  14   7      539.14      539.06    158.60 o 
   1  14   7     1380.19     1756.61    162.30 o 
   2  14   7      102.21        2.56    136.05 o 
   3  14   7      727.22      835.83    175.16 o 
   4  14   7       19.44        4.34    151.07 o 
   5  14   7     1158.61     1184.71    146.99 o 
   6  14   7       50.22       19.95    243.93 o 
   7  14   7      558.90      647.14    264.80 o 
  -6  15   7      164.51      180.09    262.41 o 
  -5  15   7       23.65       49.84    178.13 o 
  -4  15   7      400.84      329.17    166.18 o 
  -3  15   7      207.50      256.32    168.03 o 
  -2  15   7      378.22      283.59    168.06 o 
  -1  15   7      118.10      190.39    149.57 o 
   0  15   7      290.39      425.55    178.35 o 
   1  15   7      108.09      164.88    165.45 o 
   2  15   7      318.06      305.62    204.78 o 
   3  15   7      158.75      180.13    184.75 o 
   4  15   7      315.15      398.15    173.76 o 
   5  15   7       45.82       70.46    185.65 o 
   6  15   7      173.37       66.75    259.52 o 
  -5  16   7      224.47      262.44    321.10 o 
  -4  16   7     1129.22     1106.16    182.96 o 
  -3  16   7       61.75       24.64    179.02 o 
  -2  16   7      370.68      416.85    154.04 o 
  -1  16   7     3137.36     3300.09    182.76 o 
   0  16   7      391.16      429.10    187.57 o 
   1  16   7     3363.86     3539.16    275.03 o 
   2  16   7      402.78      411.80    200.71 o 
   3  16   7       23.94       65.35    178.89 o 
   4  16   7     1223.66     1337.17    175.94 o 
   5  16   7      249.44      315.63    195.15 o 
  -4  17   7      233.71      235.94    168.68 o 
  -3  17   7      534.19      596.85    165.69 o 
  -2  17   7      293.84      393.47    162.77 o 
  -1  17   7       86.30       75.57    164.71 o 
   0  17   7       30.88        5.05     26.94 o 
   1  17   7       70.30      101.10    267.15 o 
   2  17   7      233.36      277.90    201.90 o 
   3  17   7      552.49      403.75    234.14 o 
   4  17   7      187.10      213.88    201.82 o 
  -3  18   7      721.06      632.17    186.95 o 
  -2  18   7      326.69      300.89    195.89 o 
  -1  18   7      207.96      291.33    197.36 o 
   0  18   7      332.44      396.96    278.07 o 
   1  18   7      222.58      159.76    279.83 o 
   2  18   7      269.61      357.26    251.98 o 
   3  18   7      626.14      643.78    258.36 o 
   0  19   7        2.01      126.78    269.46 o 
   0   0   8     1886.90     1769.86    115.01 o 
   1   0   8    13236.62    12944.60    147.93 o 
   2   0   8     3146.17     3155.42     94.71 o 
   3   0   8     3918.31     4552.82    117.50 o 
   4   0   8     2835.77     2759.96    105.08 o 
   5   0   8      643.71      754.21     96.78 o 
   6   0   8     3457.80     3379.58    161.13 o 
   7   0   8     1902.38     1938.43    179.83 o 
   8   0   8      379.24      243.82    165.26 o 
   9   0   8      290.31      373.92    145.02 o 
  10   0   8      211.32      443.38    172.93 o 
  11   0   8      626.71      327.35    145.15 o 
 -11   1   8        7.60       16.42    148.38 o 
 -10   1   8      634.02      680.10    290.62 o 
  -9   1   8      638.08      759.52    152.91 o 
  -8   1   8     1454.19     1463.33    148.94 o 
  -7   1   8       36.07       29.00    171.86 o 
  -6   1   8     1266.51     1178.22    141.32 o 
  -5   1   8     2836.99     2975.02    106.71 o 
  -4   1   8      628.77      638.56     87.57 o 
  -3   1   8     2583.98     2609.44     96.24 o 
  -2   1   8     2647.87     2597.18     91.27 o 
  -1   1   8     3207.65     3041.83     90.17 o 
   0   1   8       19.23       18.55     34.81 o 
   1   1   8     3295.43     3011.45     78.82 o 
   2   1   8     2209.94     2177.17     85.44 o 
   3   1   8     3247.26     3252.09    109.47 o 
   4   1   8      690.88      779.87    101.73 o 
   5   1   8     2556.18     2524.08     97.89 o 
   6   1   8     1010.78      915.38    111.09 o 
   7   1   8       58.73       36.79    165.87 o 
   8   1   8     1314.39     1393.20    154.83 o 
   9   1   8      663.09      758.21    154.35 o 
  10   1   8      650.13      650.23    171.04 o 
 -11   2   8      518.47      374.41    132.90 o 
 -10   2   8      545.20      761.31    273.73 o 
  -9   2   8       60.50       49.76    186.00 o 
  -8   2   8      148.07      285.44    168.04 o 
  -7   2   8     1429.42     1751.22    166.77 o 
  -6   2   8      132.95       98.84    122.29 o 
  -5   2   8     2077.39     1959.10    102.99 o 
  -4   2   8      414.91      306.84     87.00 o 
  -3   2   8     1638.27     1743.79     82.17 o 
  -2   2   8      824.55      782.72     69.18 o 
  -1   2   8    10392.45     9946.78    130.70 o 
   0   2   8      154.56      326.17     53.24 o 
   1   2   8    10588.98     9850.45    185.35 o 
   2   2   8      593.98      514.94     77.68 o 
   3   2   8     1618.28     1712.81     99.28 o 
   4   2   8      411.40      389.59     95.72 o 
   5   2   8     2247.33     2137.23    102.99 o 
   6   2   8       64.07       77.92    117.48 o 
   7   2   8     1328.03     1492.66    129.39 o 
   8   2   8      170.64      354.12    141.27 o 
   9   2   8       93.66      165.25    158.57 o 
  10   2   8      495.62      633.69    162.34 o 
  11   2   8      457.56      386.02    138.30 o 
 -11   3   8        1.41       13.82    104.79 o 
 -10   3   8        7.58       79.68    276.31 o 
  -9   3   8      220.23      361.45    181.81 o 
  -8   3   8      427.01      561.82    180.92 o 
  -7   3   8      638.48      388.41    163.61 o 
  -6   3   8      202.09      212.43    117.67 o 
  -5   3   8      115.23      163.20    100.66 o 
  -4   3   8     2777.95     2534.52    110.11 o 
  -3   3   8    10042.96    10248.31    305.42 o 
  -2   3   8     1665.68     1345.01     75.65 o 
  -1   3   8      469.64      425.37     63.43 o 
   0   3   8      409.31      392.16     51.44 o 
   1   3   8      450.48      440.39     48.49 o 
   2   3   8     1818.08     1445.92     92.75 o 
   3   3   8    11410.47    11632.50    196.98 o 
   4   3   8     2876.96     2691.22    110.82 o 
   5   3   8      224.13      308.69     92.37 o 
   6   3   8      106.57       94.38     91.17 o 
   7   3   8      819.33      621.75    139.66 o 
   8   3   8      373.26      572.13    134.43 o 
   9   3   8      183.78      317.72    167.02 o 
  10   3   8        1.05       38.98    145.09 o 
  11   3   8        2.46       17.23    133.32 o 
  -9   4   8      128.78      222.25    181.65 o 
  -8   4   8       73.26      152.35    173.94 o 
  -7   4   8      897.72      873.61    151.66 o 
  -6   4   8     2054.19     2222.66    138.09 o 
  -5   4   8     2985.00     2934.11    126.04 o 
  -4   4   8     4768.85     4497.56    113.86 o 
  -3   4   8     1732.65     1757.10     93.28 o 
  -2   4   8       99.17       97.25     77.92 o 
  -1   4   8      414.57      304.66     66.69 o 
   0   4   8     8459.09     8489.97    156.39 o 
   1   4   8      788.86      643.99     68.56 o 
   2   4   8       29.32       34.02     73.04 o 
   3   4   8     1643.14     1563.75     91.15 o 
   4   4   8     4534.95     4329.00    124.22 o 
   5   4   8     2528.79     2477.13    101.14 o 
   6   4   8     2382.74     2557.20    121.89 o 
   7   4   8      664.48      612.11    130.83 o 
   8   4   8       90.69      106.80    134.58 o 
   9   4   8      191.72      311.91    146.20 o 
  10   4   8      913.12      677.85    164.41 o 
  11   4   8       67.52      106.71    121.86 o 
 -11   5   8      339.03      270.60    108.45 o 
  -9   5   8      812.16     1037.13    181.86 o 
  -8   5   8      506.69      459.35    176.38 o 
  -7   5   8      636.29      578.33    150.94 o 
  -6   5   8      548.00      589.73    138.20 o 
  -5   5   8     1827.18     1817.24    111.56 o 
  -4   5   8      658.90      555.47     92.18 o 
  -3   5   8     4775.35     4832.65    115.11 o 
  -2   5   8      883.20      940.30     97.93 o 
  -1   5   8     6038.23     5880.71    161.47 o 
   0   5   8      100.98       47.37     82.33 o 
   1   5   8     6281.57     5978.96    151.51 o 
   2   5   8      378.04      453.79    115.99 o 
   3   5   8     6051.85     5937.29    175.38 o 
   4   5   8      734.79      649.04     98.08 o 
   5   5   8     1715.60     1600.80    113.59 o 
   6   5   8      401.17      395.70    114.29 o 
   7   5   8      542.14      498.75    136.26 o 
   8   5   8      855.61      903.79    144.47 o 
   9   5   8      902.28     1258.22    155.00 o 
  10   5   8      297.24      199.65    172.45 o 
  11   5   8      358.72      245.39    114.14 o 
  -9   6   8       51.81       82.41    186.68 o 
  -8   6   8      216.72      134.94    160.38 o 
  -7   6   8       94.49       83.73    101.39 o 
  -6   6   8      919.05     1038.25    146.33 o 
  -5   6   8     2407.60     2664.02    170.06 o 
  -4   6   8     3558.55     3485.93    107.37 o 
  -3   6   8      794.50      645.54    122.10 o 
  -2   6   8     1090.92     1163.73     93.59 o 
  -1   6   8     1838.44     2196.46    133.47 o 
   0   6   8    29723.80    31705.53    379.58 o 
   1   6   8     1775.44     2012.98    137.28 o 
   2   6   8     1475.33     1338.25     87.56 o 
   3   6   8      806.44      663.67    102.49 o 
   4   6   8     3309.98     3315.33    112.81 o 
   5   6   8     2468.46     2649.17    130.72 o 
   6   6   8     1438.23     1503.52    125.10 o 
   7   6   8      151.38      230.64    140.65 o 
   8   6   8      234.00       88.25    144.46 o 
   9   6   8       74.42      135.58    148.11 o 
  10   6   8       18.00       51.62    160.74 o 
 -10   7   8       78.09       69.09    169.39 o 
  -9   7   8     1050.78      934.04    285.08 o 
  -8   7   8     1024.22     1078.10    161.08 o 
  -7   7   8     1991.84     1981.76    154.19 o 
  -6   7   8     1312.09     1250.78    141.74 o 
  -5   7   8      399.15      459.40    129.00 o 
  -4   7   8       22.21       17.11     54.59 o 
  -3   7   8     2594.42     2672.76    118.05 o 
  -2   7   8     4623.25     4401.75    136.23 o 
  -1   7   8     7196.47     7082.64    127.31 o 
   0   7   8      870.32      811.00     81.12 o 
   1   7   8     7300.82     7022.67    116.19 o 
   2   7   8     4802.17     4442.73    101.97 o 
   3   7   8     2068.30     2174.94    109.27 o 
   4   7   8      150.83       95.08    115.38 o 
   5   7   8      618.16      695.28    144.72 o 
   6   7   8     1396.63     1339.72    134.40 o 
   7   7   8     1784.28     1732.09    136.13 o 
   8   7   8     1406.74     1425.82    163.56 o 
   9   7   8      965.50      956.02    174.58 o 
  10   7   8       34.54       67.85    168.64 o 
 -10   8   8       63.16       71.03    159.71 o 
  -9   8   8      463.93      242.98    269.79 o 
  -8   8   8      110.69       87.30    110.71 o 
  -7   8   8      514.55      478.93    161.98 o 
  -6   8   8      343.14      263.75    150.22 o 
  -5   8   8      705.65      747.66    171.17 o 
  -4   8   8     1011.45     1089.18    150.59 o 
  -3   8   8      200.94      190.04    116.71 o 
  -2   8   8     1076.49     1104.60    112.41 o 
  -1   8   8      168.90       99.17     90.00 o 
   0   8   8     1424.22     1255.98     88.40 o 
   1   8   8      190.85      214.13     88.62 o 
   2   8   8     1279.45     1285.82     87.63 o 
   3   8   8      174.76      197.96     99.71 o 
   4   8   8     1538.70     1422.32    125.09 o 
   5   8   8      427.55      449.65    124.55 o 
   6   8   8      781.38      560.08    137.27 o 
   7   8   8      364.16      354.84    162.59 o 
   8   8   8       82.09       18.15    147.59 o 
   9   8   8      605.82      373.40    175.57 o 
  10   8   8       14.14       30.61    142.77 o 
  -9   9   8      147.32      234.63    211.46 o 
  -8   9   8      239.02      267.54    157.47 o 
  -7   9   8      306.16      382.74    159.53 o 
  -6   9   8      352.27      476.28    197.07 o 
  -5   9   8      823.12      975.56    192.40 o 
  -4   9   8      783.90      932.58    168.82 o 
  -3   9   8       24.20       12.83    109.90 o 
  -2   9   8     2191.12     2010.55    110.43 o 
  -1   9   8     1923.91     1816.17    102.69 o 
   0   9   8      273.89      300.20     80.94 o 
   1   9   8     2067.05     1926.69     87.59 o 
   2   9   8     2788.44     2873.77    102.50 o 
   3   9   8       47.19       78.02    108.80 o 
   4   9   8      778.50      904.25    129.26 o 
   5   9   8      817.79      931.64    155.07 o 
   6   9   8      491.55      617.12    145.77 o 
   7   9   8      283.97      342.75    151.36 o 
   8   9   8      287.55      365.52    149.37 o 
   9   9   8      250.01      419.90    159.29 o 
  10   9   8      102.15       95.06    133.12 o 
  -8  10   8      153.61      148.67    240.75 o 
  -7  10   8      270.17      500.78    209.37 o 
  -6  10   8      893.87     1024.68    190.60 o 
  -5  10   8      194.83      182.34    188.49 o 
  -4  10   8       30.55       12.47    105.57 o 
  -3  10   8      300.97      284.31    141.71 o 
  -2  10   8       68.86       54.42     53.03 o 
  -1  10   8      696.40      813.86    109.26 o 
   0  10   8     2431.42     2306.79    102.34 o 
   1  10   8      570.65      662.00     93.85 o 
   2  10   8       42.14       13.94     99.84 o 
   3  10   8      340.39      317.83    134.13 o 
   4  10   8      130.72      205.40    201.52 o 
   5  10   8      355.11      300.09    156.90 o 
   6  10   8      855.22     1071.27    153.02 o 
   7  10   8      290.11      333.94    160.85 o 
   8  10   8      116.92       73.95    150.70 o 
   9  10   8       64.23       77.02    174.34 o 
  -8  11   8     1238.18     1140.89    257.33 o 
  -7  11   8      501.88      540.80    184.76 o 
  -6  11   8      679.04      676.59    196.66 o 
  -5  11   8      103.19      110.94    203.96 o 
  -4  11   8      261.27      399.65    165.10 o 
  -3  11   8     3259.13     3286.40    156.92 o 
  -2  11   8      119.60      136.65    150.44 o 
  -1  11   8      346.17      300.79    138.69 o 
   0  11   8       34.23      -12.17     56.05 o 
   1  11   8      325.44      344.34    108.76 o 
   2  11   8      430.54      430.54    128.40 o 
   3  11   8     2910.48     3338.11    185.46 o 
   4  11   8       34.00       62.70     96.59 o 
   5  11   8       33.24       48.39    234.94 o 
   6  11   8      670.91      933.50    166.74 o 
   7  11   8      551.37      498.79    145.65 o 
   8  11   8     1382.49     1249.52    170.97 o 
   9  11   8      132.41       11.05    161.70 o 
  -7  12   8      230.57      194.17    154.91 o 
  -6  12   8      104.67      162.83    240.51 o 
  -5  12   8      278.89      317.08    167.17 o 
  -4  12   8       14.07       69.73    150.79 o 
  -3  12   8      305.49      264.92    165.65 o 
  -2  12   8      190.75      245.16    154.88 o 
  -1  12   8     1855.25     1866.95    155.83 o 
   0  12   8        7.94       -2.17     33.49 o 
   1  12   8     2017.49     2027.68    142.86 o 
   2  12   8      171.59      181.52    157.01 o 
   3  12   8      300.15      286.25    207.71 o 
   4  12   8       83.57      102.15    211.97 o 
   5  12   8      135.91       93.37     92.13 o 
   6  12   8      209.48      224.44    171.78 o 
   7  12   8      386.16      579.51    170.44 o 
  -6  13   8       35.03       99.35    215.93 o 
  -5  13   8       71.67       17.42    110.40 o 
  -4  13   8     1057.71     1115.71    164.65 o 
  -3  13   8      152.72       70.03    177.13 o 
  -2  13   8      416.09      472.08    162.21 o 
  -1  13   8      346.99      298.84    157.24 o 
   0  13   8      107.98      140.24    160.11 o 
   1  13   8      189.23      187.94    175.62 o 
   2  13   8      609.32      685.37    166.12 o 
   3  13   8       79.30      191.93    166.61 o 
   4  13   8      939.87     1102.57    147.03 o 
   5  13   8       81.27      155.46    173.96 o 
   6  13   8       17.94      103.16    178.77 o 
   7  13   8       48.25       57.26    290.27 o 
  -6  14   8       73.24       20.43    186.63 o 
  -5  14   8      272.20      439.27    183.04 o 
  -4  14   8      612.82      580.52    182.09 o 
  -3  14   8       46.55      119.67    186.88 o 
  -2  14   8      158.90      171.53    173.49 o 
  -1  14   8        5.67        4.01     49.77 o 
   0  14   8     1985.32     1691.95    163.41 o 
   1  14   8        8.44       60.51    210.53 o 
   2  14   8      149.77      147.17    176.73 o 
   3  14   8       45.47       79.83    169.42 o 
   4  14   8      475.17      394.95    153.11 o 
   5  14   8      180.37      189.47    148.84 o 
   6  14   8       30.38      145.75    324.19 o 
  -6  15   8      350.79      361.08    247.90 o 
  -5  15   8      139.05      124.33    165.46 o 
  -4  15   8      488.29      518.68    166.46 o 
  -3  15   8      592.37      525.73    157.61 o 
  -2  15   8     1115.50     1283.11    173.09 o 
  -1  15   8      390.72      508.59    161.90 o 
   0  15   8        2.04       10.99    145.24 o 
   1  15   8      226.69      246.28    181.37 o 
   2  15   8     1214.80     1347.67    187.79 o 
   3  15   8      718.60      748.57    177.96 o 
   4  15   8      302.65      396.76    223.50 o 
   5  15   8      219.46      218.70    178.56 o 
   6  15   8      326.78      175.20    278.75 o 
  -5  16   8      326.42      214.80    249.38 o 
  -4  16   8       97.83       31.45     59.85 o 
  -3  16   8      104.82      162.05    177.26 o 
  -2  16   8      100.01      -17.44    129.07 o 
  -1  16   8      105.48      129.08    183.72 o 
   0  16   8       10.49        6.22    183.85 o 
   1  16   8      129.71      215.01    249.49 o 
   2  16   8      105.04       13.09    176.12 o 
   3  16   8      130.93      142.51    192.10 o 
   4  16   8      107.36      207.00    215.36 o 
   5  16   8      288.77      326.49    276.69 o 
  -4  17   8      325.93      446.42    194.23 o 
  -3  17   8      778.12      741.09    207.54 o 
  -2  17   8     1049.97     1274.71    175.11 o 
  -1  17   8      156.61      202.63    180.15 o 
   0  17   8       38.75       84.32    201.97 o 
   1  17   8      136.37      229.87    228.93 o 
   2  17   8     1177.47     1450.80    249.28 o 
   3  17   8      726.23      743.67    194.23 o 
   4  17   8      338.14      327.72    255.41 o 
  -3  18   8       11.06      117.41    263.94 o 
  -2  18   8       19.35      126.40    191.61 o 
  -1  18   8      192.56      297.37    195.79 o 
   0  18   8      131.51       53.24    280.05 o 
   1  18   8      196.77      293.51    281.78 o 
   2  18   8       29.86        5.17   1144.52 o 
   1   0   9       40.77        3.49     18.06 o 
   2   0   9       16.23       13.68     51.86 o 
   3   0   9      877.71      709.54     90.40 o 
   4   0   9     2501.78     2398.07     97.85 o 
   5   0   9      366.70      346.76     97.27 o 
   6   0   9      353.02      326.24    143.50 o 
   7   0   9     1621.68     1650.37    170.31 o 
   8   0   9      262.11      213.25    150.23 o 
   9   0   9       68.81      115.96    147.67 o 
  10   0   9      820.56      916.20    165.59 o 
  11   0   9      272.42      305.38    132.17 o 
 -11   1   9      358.51      186.63    129.75 o 
 -10   1   9      830.32      639.70    282.35 o 
  -9   1   9      373.90      425.69    145.01 o 
  -8   1   9      737.93      882.26    152.23 o 
  -7   1   9      123.30      138.96    159.69 o 
  -6   1   9      632.39      396.04    126.65 o 
  -5   1   9      650.10      673.36     98.36 o 
  -4   1   9     1180.19     1033.13     90.90 o 
  -3   1   9    27613.74    28255.53    239.55 o 
  -2   1   9     9573.12     9478.01    145.24 o 
  -1   1   9      655.61      682.88     69.27 o 
   0   1   9        5.87       61.87     67.67 o 
   1   1   9      751.19      678.99     64.59 o 
   2   1   9     9097.14     8818.99    140.03 o 
   3   1   9    26143.76    27076.65    264.32 o 
   4   1   9     1362.66     1222.13     98.88 o 
   5   1   9      579.06      577.64     89.50 o 
   6   1   9      646.41      420.12    117.14 o 
   7   1   9      239.78      259.50    156.88 o 
   8   1   9      760.39      906.01    153.27 o 
   9   1   9      374.82      391.69    151.43 o 
  10   1   9      732.40      665.79    160.22 o 
  11   1   9      325.55      141.29    129.77 o 
 -10   2   9      894.23     1067.02    273.97 o 
  -9   2   9      220.76      264.28    183.61 o 
  -8   2   9      356.28      249.48    173.73 o 
  -7   2   9      576.24      831.24    165.24 o 
  -6   2   9       23.85        3.33    135.37 o 
  -5   2   9      509.42      702.91    100.02 o 
  -4   2   9      459.92      418.57     93.83 o 
  -3   2   9     2397.21     2521.49     94.78 o 
  -2   2   9     1386.30     1355.63     78.93 o 
  -1   2   9      369.79      280.15     63.54 o 
   0   2   9     1900.10     1843.39     71.72 o 
   1   2   9      344.91      283.95     62.49 o 
   2   2   9     1739.84     1639.66    114.65 o 
   3   2   9     2037.30     2227.89     96.36 o 
   4   2   9      581.99      521.30     91.90 o 
   5   2   9      425.33      505.50     96.59 o 
   6   2   9       66.13      109.33    119.17 o 
   7   2   9      579.13      719.73    138.32 o 
   8   2   9      438.50      469.51    151.28 o 
   9   2   9      169.10      221.12    153.14 o 
  10   2   9      791.51     1041.62    182.41 o 
  11   2   9      557.86      421.30    124.13 o 
 -11   3   9       19.02       33.89    128.53 o 
  -9   3   9      108.71       93.71    228.99 o 
  -8   3   9      223.75      441.27    171.22 o 
  -7   3   9     1404.25     1544.59    162.84 o 
  -6   3   9      872.30      676.79    135.24 o 
  -5   3   9      604.36      600.31    100.26 o 
  -4   3   9     3401.68     3354.98    104.05 o 
  -3   3   9    10873.72    10882.04    147.09 o 
  -2   3   9    13953.33    13804.09    164.92 o 
  -1   3   9     2764.72     2703.49     86.55 o 
   0   3   9       28.40      140.94     58.47 o 
   1   3   9     2875.97     2737.57    111.66 o 
   2   3   9    13635.27    12827.40    355.45 o 
   3   3   9    10133.86     9899.52    144.76 o 
   4   3   9     3606.81     3493.31    109.87 o 
   5   3   9      504.03      388.60     92.15 o 
   6   3   9      828.93      612.10    116.79 o 
   7   3   9     1432.87     1674.42    139.77 o 
   8   3   9      268.83      448.68    138.95 o 
   9   3   9      214.63      220.24    163.02 o 
  10   3   9      362.38      393.59    159.43 o 
  11   3   9       45.44       89.62    122.16 o 
  -9   4   9      227.23      346.84    176.22 o 
  -8   4   9       62.72       44.45    178.15 o 
  -7   4   9      935.50      950.56    152.13 o 
  -6   4   9      881.68      948.00    123.80 o 
  -5   4   9     4626.29     4677.77    133.17 o 
  -4   4   9      934.39      949.45     90.34 o 
  -3   4   9      837.36      794.04    111.04 o 
  -2   4   9     1298.62     1413.78     90.90 o 
  -1   4   9     4989.95     4955.15    108.80 o 
   0   4   9     5690.39     5613.35    121.54 o 
   1   4   9     4969.72     5011.83    143.53 o 
   2   4   9     1086.81     1209.67     98.62 o 
   3   4   9      957.51      870.49    101.04 o 
   4   4   9     1197.69     1240.92    119.46 o 
   5   4   9     5091.82     5127.80    139.63 o 
   6   4   9     1085.09     1110.42    116.66 o 
   7   4   9      888.07      770.63    120.98 o 
   8   4   9      104.31      105.55    146.21 o 
   9   4   9      211.06      291.37    144.19 o 
  10   4   9      708.93      580.50    191.32 o 
  11   4   9       48.37      156.90    116.63 o 
  -9   5   9     1668.97     1702.79    171.98 o 
  -8   5   9       67.72        9.31     50.75 o 
  -7   5   9     1665.18     1654.98    157.29 o 
  -6   5   9      352.39      282.87    133.73 o 
  -5   5   9      248.02      251.55    114.09 o 
  -4   5   9     1281.39     1370.97     97.08 o 
  -3   5   9    22277.62    21984.22    218.78 o 
  -2   5   9      287.24      289.78     98.65 o 
  -1   5   9     6339.47     6277.58    171.08 o 
   0   5   9        4.43       20.29     77.51 o 
   1   5   9     6413.93     6095.01    234.46 o 
   2   5   9      284.49      263.41     87.26 o 
   3   5   9    20956.75    20150.32    454.54 o 
   4   5   9     1387.45     1535.48    109.65 o 
   5   5   9      191.14      108.89    119.87 o 
   6   5   9      278.86      194.79    119.12 o 
   7   5   9     1767.37     1853.90    136.25 o 
   8   5   9        3.51      101.93    175.83 o 
   9   5   9     1623.60     1671.73    149.13 o 
  10   5   9       83.91       90.71    163.55 o 
  -9   6   9      260.17      366.93    183.94 o 
  -8   6   9      180.49      157.86    175.77 o 
  -7   6   9      251.59      154.91    160.68 o 
  -6   6   9     2065.99     2105.90    143.68 o 
  -5   6   9     2628.56     2758.01    133.05 o 
  -4   6   9      529.21      556.46    104.85 o 
  -3   6   9     1266.07     1239.51    126.55 o 
  -2   6   9     3844.63     3837.63    129.40 o 
  -1   6   9     7220.60     7670.56    136.19 o 
   0   6   9    14368.94    15007.52    218.06 o 
   1   6   9     7291.54     7205.13    126.12 o 
   2   6   9     3674.30     3644.10     94.31 o 
   3   6   9     1370.87     1297.73     97.59 o 
   4   6   9      728.65      742.00    108.04 o 
   5   6   9     2702.36     2779.68    137.83 o 
   6   6   9     1655.75     1661.18    137.85 o 
   7   6   9      216.42      200.17    141.11 o 
   8   6   9      130.02       87.31    146.28 o 
   9   6   9      174.12      118.08    291.79 o 
  10   6   9      198.85      248.06    153.47 o 
 -10   7   9      185.35      112.70    164.71 o 
  -9   7   9      768.79      741.27    275.14 o 
  -8   7   9     1121.02     1060.30    168.68 o 
  -7   7   9      828.24     1039.87    155.65 o 
  -6   7   9     4717.88     4938.52    167.02 o 
  -5   7   9      573.40      638.55    129.74 o 
  -4   7   9      125.97      142.47    145.92 o 
  -3   7   9      699.77      644.74    120.88 o 
  -2   7   9     5090.64     5145.95    141.93 o 
  -1   7   9     1861.72     1728.79     94.16 o 
   0   7   9      324.81      191.67     76.34 o 
   1   7   9     1919.26     1834.65     88.15 o 
   2   7   9     4828.04     4637.52    106.44 o 
   3   7   9     1054.19     1128.64    101.75 o 
   4   7   9      336.27      174.59     67.88 o 
   5   7   9      610.14      733.27    149.88 o 
   6   7   9     4760.16     4989.17    166.12 o 
   7   7   9      816.54     1004.92    141.37 o 
   8   7   9     1526.93     1467.33    164.33 o 
   9   7   9      689.86      723.18    165.93 o 
  10   7   9      304.84      223.14    162.50 o 
 -10   8   9       96.06       61.74    147.49 o 
  -9   8   9      671.61      398.91    265.87 o 
  -8   8   9      236.83      216.39    163.45 o 
  -7   8   9      328.31      353.81    162.54 o 
  -6   8   9     4295.89     4306.70    160.30 o 
  -5   8   9     1422.14     1675.75    185.97 o 
  -4   8   9     1621.63     1719.54    157.48 o 
  -3   8   9     1547.86     1504.19    122.63 o 
  -2   8   9      767.18      710.59    112.78 o 
  -1   8   9     5763.73     5740.33    127.30 o 
   0   8   9      113.98       26.70     76.03 o 
   1   8   9     5794.58     5731.10    121.34 o 
   2   8   9      876.16      760.93    101.75 o 
   3   8   9     1640.80     1425.22    105.57 o 
   4   8   9     1620.49     1893.70    123.35 o 
   5   8   9     1404.94     1482.24    144.61 o 
   6   8   9     4089.79     4393.76    149.40 o 
   7   8   9      408.34      520.33    154.32 o 
   8   8   9      298.31      315.61    161.10 o 
   9   8   9      593.67      602.74    160.08 o 
  10   8   9       55.95       87.57    133.52 o 
  -8   9   9       84.78      242.09    207.45 o 
  -7   9   9      689.60      715.16    196.85 o 
  -6   9   9      794.62      647.16    204.60 o 
  -5   9   9      220.75      311.02    193.56 o 
  -4   9   9      102.83      164.22    173.07 o 
  -3   9   9       11.37       10.19     88.50 o 
  -2   9   9     1635.50     1616.59    108.92 o 
  -1   9   9      414.78      332.29    102.32 o 
   0   9   9      180.19      270.33     87.58 o 
   1   9   9      626.80      576.63     93.73 o 
   2   9   9     1777.81     1763.49    105.58 o 
   3   9   9      162.49       85.56    121.42 o 
   4   9   9      258.27      376.71    136.40 o 
   5   9   9      254.47      361.44    132.41 o 
   6   9   9      663.40      478.28    148.84 o 
   7   9   9      595.39      758.71    151.32 o 
   8   9   9       13.58       45.91    144.26 o 
   9   9   9      289.04      121.99    181.37 o 
  10   9   9        0.21      -71.00    115.15 o 
  -8  10   9       14.74       64.29    260.62 o 
  -7  10   9      274.72      285.27    202.50 o 
  -6  10   9     3334.45     3436.82    205.68 o 
  -5  10   9      627.32      759.57    188.19 o 
  -4  10   9     1285.52     1392.83    176.72 o 
  -3  10   9      497.16      382.29    148.60 o 
  -2  10   9      572.03      461.17    122.88 o 
  -1  10   9     2317.04     2152.73    120.89 o 
   0  10   9     1577.73     1465.22     97.53 o 
   1  10   9     2376.33     2158.23     97.76 o 
   2  10   9      734.31      631.63    106.80 o 
   3  10   9      488.99      564.80    135.50 o 
   4  10   9     1024.79     1179.77    150.82 o 
   5  10   9      195.05      190.09    159.21 o 
   6  10   9     3361.07     3453.40    159.89 o 
   7  10   9      252.77      308.07    149.94 o 
   8  10   9        1.19       -4.45    169.67 o 
   9  10   9       47.75       96.62    168.75 o 
  -8  11   9      675.64      571.01    269.05 o 
  -7  11   9      761.88      731.89    196.33 o 
  -6  11   9       16.36      -11.51    185.88 o 
  -5  11   9       97.76      144.82    217.02 o 
  -4  11   9      454.86      414.08    163.33 o 
  -3  11   9       11.70      122.07    179.05 o 
  -2  11   9     4789.54     5070.83    171.55 o 
  -1  11   9      896.24      759.12    132.65 o 
   0  11   9        1.35       15.11     67.85 o 
   1  11   9      728.10      676.54    111.79 o 
   2  11   9     5106.75     5167.23    136.23 o 
   3  11   9       19.34      -21.88    176.64 o 
   4  11   9      655.81      632.40    189.21 o 
   5  11   9       99.59      139.39    171.23 o 
   6  11   9        6.83      181.67    170.91 o 
   7  11   9      683.83      636.14    147.50 o 
   8  11   9      530.22      397.57    165.80 o 
   9  11   9      167.18       63.16    150.45 o 
  -7  12   9      136.53      240.00    196.19 o 
  -6  12   9      427.49      383.04    240.12 o 
  -5  12   9     1202.00     1451.38    203.04 o 
  -4  12   9       16.11       80.45    189.58 o 
  -3  12   9      112.13      169.92    160.74 o 
  -2  12   9     1710.41     1769.81    151.18 o 
  -1  12   9     3591.38     3495.03    160.85 o 
   0  12   9     1314.35      947.03    142.14 o 
   1  12   9     3545.55     3408.98    123.89 o 
   2  12   9     1616.58     1666.90    151.35 o 
   3  12   9      165.62      227.51    161.30 o 
   4  12   9      108.09      114.61    170.42 o 
   5  12   9      980.47     1092.38    162.29 o 
   6  12   9      712.51      625.77    176.26 o 
   7  12   9       58.86       22.27    187.88 o 
  -7  13   9      385.04      205.70    256.63 o 
  -6  13   9       99.16      137.99    191.98 o 
  -5  13   9       91.25      -50.61    155.61 o 
  -4  13   9      321.06      357.11    176.76 o 
  -3  13   9      675.49      630.14    172.39 o 
  -2  13   9      553.01      409.99    165.11 o 
  -1  13   9      167.53      213.07    168.98 o 
   0  13   9       40.24       49.30    152.60 o 
   1  13   9      114.98      208.64    186.97 o 
   2  13   9      650.20      650.67    169.16 o 
   3  13   9      833.58      821.70    172.02 o 
   4  13   9      193.33      243.05    145.46 o 
   5  13   9       88.32      113.43    177.15 o 
   6  13   9       94.42      126.85    171.06 o 
   7  13   9      378.50      353.59    256.65 o 
  -6  14   9      519.76      581.55    241.94 o 
  -5  14   9      951.36      994.22    175.54 o 
  -4  14   9       41.43       25.25    152.42 o 
  -3  14   9       81.53       97.94    175.28 o 
  -2  14   9      150.87       89.43    171.32 o 
  -1  14   9     3256.88     3669.74    181.01 o 
   0  14   9      427.10      653.02    177.34 o 
   1  14   9     3486.65     3652.12    205.90 o 
   2  14   9      204.76      237.75    171.71 o 
   3  14   9       62.93       29.25    174.90 o 
   4  14   9      141.22       93.36    156.63 o 
   5  14   9      753.76      772.36    178.29 o 
   6  14   9      732.92      865.53    280.36 o 
  -5  15   9       35.93      -67.11    318.70 o 
  -4  15   9      396.68      457.32    171.33 o 
  -3  15   9      319.62      300.77    157.61 o 
  -2  15   9      313.72      277.04    185.71 o 
  -1  15   9      113.22      215.46    171.22 o 
   0  15   9      224.72      236.76    187.90 o 
   1  15   9       82.18      150.75    252.44 o 
   2  15   9      362.91      290.27    260.71 o 
   3  15   9      255.74      346.43    193.99 o 
   4  15   9      304.85      280.66    157.83 o 
   5  15   9       46.05      144.88    250.76 o 
  -5  16   9      316.59      353.00    241.05 o 
  -4  16   9      638.07      693.49    197.54 o 
  -3  16   9       16.35      -22.39    179.88 o 
  -2  16   9      155.14      239.91    171.42 o 
  -1  16   9      989.11     1156.70    181.49 o 
   0  16   9      223.82      353.87    186.04 o 
   1  16   9     1052.83     1052.03    260.02 o 
   2  16   9       95.72       54.36    232.96 o 
   3  16   9       54.44      -65.24    478.35 o 
   4  16   9      684.14      715.22    188.83 o 
  -4  17   9      403.35      357.20    251.45 o 
  -3  17   9      341.86      436.70    198.05 o 
  -2  17   9      103.80       96.25    139.49 o 
  -1  17   9       62.02      156.35    182.84 o 
   0  17   9       14.87      -48.45    194.95 o 
   1  17   9       66.44       28.28    253.83 o 
   2  17   9      130.17       11.27    179.87 o 
   3  17   9      355.85      591.09    270.91 o 
  -2  18   9      161.42       37.13    630.77 o 
  -1  18   9      262.74      454.36    261.78 o 
   0  18   9      301.61      621.56    272.60 o 
   1  18   9      253.06      222.97    270.47 o 
   2  18   9      112.95       91.46    248.74 o 
   0   0  10    12458.54    13145.66    315.10 o 
   1   0  10     6139.91     5970.49    120.22 o 
   2   0  10      166.65      114.23     78.23 o 
   3   0  10      186.31      146.64     72.31 o 
   4   0  10     6405.37     6348.32    132.42 o 
   5   0  10     2979.80     2853.67    116.64 o 
   6   0  10      867.52     1030.87    149.28 o 
   7   0  10     2248.91     2420.62    174.64 o 
   8   0  10      398.68      592.23    162.80 o 
   9   0  10      133.70      221.21    155.15 o 
  10   0  10     1205.65      893.89    162.55 o 
  11   0  10      247.97      155.80    122.51 o 
 -11   1  10      159.28      157.66    121.17 o 
 -10   1  10       89.16      213.37    249.68 o 
  -9   1  10      463.81      527.12    189.44 o 
  -8   1  10      315.26      470.86    184.38 o 
  -7   1  10        3.47       26.87    195.19 o 
  -6   1  10     1691.91     1479.91    130.72 o 
  -5   1  10       61.35      122.49    103.21 o 
  -4   1  10      125.69       89.84     99.34 o 
  -3   1  10     6845.10     6984.85    126.40 o 
  -2   1  10      561.45      482.45     79.22 o 
  -1   1  10     1947.22     1966.77     86.13 o 
   0   1  10      263.45      318.84     63.38 o 
   1   1  10     1751.86     1697.68     90.82 o 
   2   1  10      362.46      375.42     74.28 o 
   3   1  10     7819.53     7966.33    124.55 o 
   4   1  10       89.90       53.45     36.77 o 
   5   1  10       59.09      101.87     79.23 o 
   6   1  10     1560.06     1344.51    153.63 o 
   7   1  10       16.81       63.78    161.79 o 
   8   1  10      141.28      298.89    154.48 o 
   9   1  10      495.58      516.36    148.62 o 
  10   1  10       97.12       82.48    158.84 o 
 -11   2  10      328.13      148.99    121.33 o 
  -9   2  10      405.58      368.92    175.78 o 
  -8   2  10      247.04      257.49    186.02 o 
  -7   2  10      467.08      562.87    164.73 o 
  -6   2  10      348.35      298.02    124.65 o 
  -5   2  10     1309.17     1097.09    106.27 o 
  -4   2  10     4429.41     4348.68    118.40 o 
  -3   2  10      136.17      226.82     86.06 o 
  -2   2  10     3253.84     3262.49     99.86 o 
  -1   2  10    16040.61    15899.13    176.85 o 
   0   2  10      502.98      644.22     64.84 o 
   1   2  10    16360.62    15338.39    441.41 o 
   2   2  10     3329.61     3386.55    140.10 o 
   3   2  10      125.33      246.00     76.08 o 
   4   2  10     4547.83     4373.90    114.06 o 
   5   2  10     1251.10     1085.74    102.04 o 
   6   2  10      559.26      602.84    120.33 o 
   7   2  10      211.59      216.75    133.79 o 
   8   2  10      297.15      304.22    151.03 o 
   9   2  10      475.01      413.58    145.84 o 
  10   2  10      295.14      448.06    154.35 o 
 -11   3  10       95.12      100.82    117.37 o 
  -9   3  10      197.35      254.27    185.37 o 
  -8   3  10      101.68      202.05    172.81 o 
  -7   3  10      216.91      265.37    136.90 o 
  -6   3  10      583.04      562.95    126.58 o 
  -5   3  10      674.44      665.98    105.10 o 
  -4   3  10     2573.96     2625.34     95.98 o 
  -3   3  10     2404.81     2374.65     87.82 o 
  -2   3  10     1871.44     1861.50     86.60 o 
  -1   3  10     1544.54     1570.41     78.81 o 
   0   3  10      950.26      917.83     77.74 o 
   1   3  10     1482.56     1528.54    104.02 o 
   2   3  10     1421.90     1337.66    115.66 o 
   3   3  10     2135.85     2148.29     88.96 o 
   4   3  10     2723.95     2808.61    114.33 o 
   5   3  10      823.86      867.03    100.00 o 
   6   3  10      475.99      418.26    122.00 o 
   7   3  10      218.52      245.56    126.46 o 
   8   3  10       80.44      216.30    140.58 o 
   9   3  10      413.38      464.41    154.32 o 
  10   3  10      256.65      260.18    172.49 o 
  -9   4  10       71.37       16.76     73.09 o 
  -8   4  10      168.39      150.14    168.10 o 
  -7   4  10     3519.32     3575.34    151.71 o 
  -6   4  10     1676.64     1908.41    137.64 o 
  -5   4  10     3199.87     3354.15    127.20 o 
  -4   4  10     2024.16     1915.64     90.53 o 
  -3   4  10      513.68      453.65     91.22 o 
  -2   4  10     5234.69     5086.29    114.44 o 
  -1   4  10      273.06      202.16    109.34 o 
   0   4  10     7223.40     7200.53    137.63 o 
   1   4  10       16.19       27.69     95.88 o 
   2   4  10     5777.60     5848.83    126.64 o 
   3   4  10      506.17      476.52     90.55 o 
   4   4  10     1856.87     1841.23    101.09 o 
   5   4  10     2647.87     2860.05    125.53 o 
   6   4  10     1647.48     1585.77    123.18 o 
   7   4  10     3105.17     3224.20    143.08 o 
   8   4  10      212.23      131.19    144.56 o 
   9   4  10       58.90      104.11    157.44 o 
  10   4  10      595.02      571.21    184.86 o 
  -9   5  10      865.63      760.08    178.50 o 
  -8   5  10      193.19      327.80    178.69 o 
  -7   5  10      453.78      452.10    151.20 o 
  -6   5  10      658.77      422.28    142.58 o 
  -5   5  10      790.13      838.05    123.78 o 
  -4   5  10     3953.66     3946.29    114.51 o 
  -3   5  10     1753.50     1769.20    120.63 o 
  -2   5  10       37.47       11.13     76.21 o 
  -1   5  10      703.23      726.89     89.15 o 
   0   5  10      433.87      491.35     94.42 o 
   1   5  10      766.94      679.85     82.74 o 
   2   5  10      168.00      161.85     94.58 o 
   3   5  10     2663.04     2614.14     99.70 o 
   4   5  10     4217.06     4054.09    122.22 o 
   5   5  10      756.40      555.79    118.12 o 
   6   5  10      561.00      326.69    123.91 o 
   7   5  10      388.76      273.02    131.18 o 
   8   5  10       37.83       68.67    147.15 o 
   9   5  10      948.11     1034.53    169.63 o 
  10   5  10       98.41      161.70    158.82 o 
  -9   6  10       34.65     -135.92    199.29 o 
  -8   6  10      853.56      611.06    178.10 o 
  -7   6  10      682.08      899.99    159.16 o 
  -6   6  10     3837.62     4002.49    158.96 o 
  -5   6  10     2039.34     2071.90    117.54 o 
  -4   6  10     6230.77     5958.33    170.48 o 
  -3   6  10      315.21      350.91    115.64 o 
  -2   6  10      126.58      156.89    122.26 o 
  -1   6  10      630.82      563.52     86.40 o 
   0   6  10    24372.00    24618.01    274.45 o 
   1   6  10      277.48      160.93     84.49 o 
   2   6  10       33.22      102.98     89.82 o 
   3   6  10      376.92      361.01    100.32 o 
   4   6  10     5607.27     5380.90    156.66 o 
   5   6  10     1843.46     1817.69    137.98 o 
   6   6  10     3956.97     3958.03    158.56 o 
   7   6  10      372.05      519.53    135.40 o 
   8   6  10      805.95      541.58    141.11 o 
   9   6  10       69.15       84.05    155.34 o 
  10   6  10      357.97      433.02    151.14 o 
 -10   7  10       68.77       22.65    169.25 o 
  -9   7  10      329.61      391.21    264.68 o 
  -8   7  10      397.92      501.72    162.67 o 
  -7   7  10      258.02      213.96    160.65 o 
  -6   7  10      386.87      478.04    145.49 o 
  -5   7  10      345.84      339.76    184.44 o 
  -4   7  10       54.76       22.58     75.50 o 
  -3   7  10     2539.13     2441.31    126.41 o 
  -2   7  10      600.14      598.58    113.90 o 
  -1   7  10      949.11      792.38     97.97 o 
   0   7  10     1861.99     1679.82     97.78 o 
   1   7  10      777.91      671.89     91.53 o 
   2   7  10      376.18      408.79     97.40 o 
   3   7  10     2179.63     2264.81    105.44 o 
   4   7  10       32.63      -23.35    122.33 o 
   5   7  10      455.32      540.14    139.80 o 
   6   7  10      427.68      395.25    129.46 o 
   7   7  10      157.85       99.65    148.64 o 
   8   7  10      331.10      365.17    164.23 o 
   9   7  10      447.30      409.99    166.12 o 
  10   7  10       43.66       89.25    146.03 o 
  -9   8  10      236.21      168.08    251.75 o 
  -8   8  10      330.04      286.74    164.40 o 
  -7   8  10     1115.44     1113.13    162.30 o 
  -6   8  10      385.32      417.85    180.08 o 
  -5   8  10      394.14      703.43    167.56 o 
  -4   8  10      455.66      530.05    169.42 o 
  -3   8  10      350.49      329.00    126.15 o 
  -2   8  10     1108.61     1071.17    121.03 o 
  -1   8  10      814.76      740.92     96.30 o 
   0   8  10     2815.91     2795.35    111.75 o 
   1   8  10      475.11      398.20     93.28 o 
   2   8  10     1238.97     1289.74    105.67 o 
   3   8  10      414.52      260.67    112.47 o 
   4   8  10      145.29      130.68    132.00 o 
   5   8  10      313.66      601.93    146.51 o 
   6   8  10      759.34      812.95    131.34 o 
   7   8  10      903.91      961.14    135.50 o 
   8   8  10      309.61      256.73    159.07 o 
   9   8  10      229.87      178.23    147.02 o 
  10   8  10      389.51      426.54    132.68 o 
  -8   9  10      914.27      845.82    205.94 o 
  -7   9  10      244.04      209.34    207.12 o 
  -6   9  10     5299.58     5145.55    194.51 o 
  -5   9  10      818.16      932.26    176.71 o 
  -4   9  10      355.38      489.92    174.88 o 
  -3   9  10     1853.54     1784.54    163.65 o 
  -2   9  10     2090.45     1916.83    118.25 o 
  -1   9  10     2656.88     2606.17    107.18 o 
   0   9  10       26.64      118.14     88.80 o 
   1   9  10     2771.90     2667.04    114.80 o 
   2   9  10     2016.38     1990.65    110.13 o 
   3   9  10     1266.39     1161.23    134.41 o 
   4   9  10      335.67      264.39    135.73 o 
   5   9  10      556.21      587.59    154.98 o 
   6   9  10     5515.65     4905.76    151.57 o 
   7   9  10      229.28      207.44    146.93 o 
   8   9  10     1119.96     1244.51    154.69 o 
   9   9  10      167.62      270.35    167.63 o 
  -8  10  10      184.83      111.99    265.31 o 
  -7  10  10      375.71      418.06    207.59 o 
  -6  10  10     1169.77     1301.08    172.84 o 
  -5  10  10      928.27      960.97    199.66 o 
  -4  10  10      895.74      888.53    176.31 o 
  -3  10  10      641.83      388.46    171.39 o 
  -2  10  10      238.40      279.98    144.91 o 
  -1  10  10      171.31      218.24    135.16 o 
   0  10  10     2839.86     2575.35    103.81 o 
   1  10  10       54.89      161.63     89.86 o 
   2  10  10      204.92      154.72    125.10 o 
   3  10  10      710.16      514.32    123.68 o 
   4  10  10     1305.88     1396.92    143.51 o 
   5  10  10     1254.30     1135.39    147.22 o 
   6  10  10     1073.12      967.73    145.80 o 
   7  10  10      419.74      446.65    142.01 o 
   8  10  10      181.55      223.93    166.34 o 
   9  10  10       13.86       24.83    162.48 o 
  -8  11  10      229.80      220.68    254.89 o 
  -7  11  10        1.47       24.48    214.25 o 
  -6  11  10       99.85      252.93    172.18 o 
  -5  11  10       55.48        9.70    125.36 o 
  -4  11  10      449.15      351.39    196.14 o 
  -3  11  10     1483.19     1437.82    162.45 o 
  -2  11  10      205.53      235.54    151.94 o 
  -1  11  10     1283.53     1087.28    141.37 o 
   0  11  10      224.94      198.74    116.51 o 
   1  11  10     1169.16     1032.87    111.23 o 
   2  11  10        4.34       60.96    144.35 o 
   3  11  10     1135.47     1114.93    129.89 o 
   4  11  10      223.36      134.11    210.68 o 
   5  11  10        8.10       77.82    193.26 o 
   6  11  10      157.94      165.21    154.32 o 
   7  11  10       22.36       50.74    121.52 o 
   8  11  10      173.90      380.87    153.82 o 
  -7  12  10      195.83      294.45    249.69 o 
  -6  12  10       49.51       95.28    238.86 o 
  -5  12  10      134.50       92.00    211.62 o 
  -4  12  10      649.84      416.36    190.03 o 
  -3  12  10     1063.30     1075.66    157.67 o 
  -2  12  10      376.01      397.73    164.96 o 
  -1  12  10       48.43       21.53    161.93 o 
   0  12  10        7.15       78.23    177.77 o 
   1  12  10       17.40       60.81    109.28 o 
   2  12  10      452.53      431.86    156.58 o 
   3  12  10     1159.33     1103.30    163.04 o 
   4  12  10      942.76      782.77    201.48 o 
   5  12  10       71.40      112.13    132.72 o 
   6  12  10      138.50      152.85    170.78 o 
   7  12  10      283.15      208.71    275.11 o 
  -7  13  10        8.08      120.88    250.21 o 
  -6  13  10       40.78       74.89    136.05 o 
  -5  13  10      344.46      458.28    183.38 o 
  -4  13  10      590.31      599.91    190.12 o 
  -3  13  10      289.75      479.45    162.77 o 
  -2  13  10      382.57      545.60    165.77 o 
  -1  13  10      543.19      628.45    162.08 o 
   0  13  10        4.72        6.01    196.53 o 
   1  13  10      498.85      492.68    164.91 o 
   2  13  10      411.93      666.25    210.00 o 
   3  13  10      108.86      165.26    176.07 o 
   4  13  10      746.53      765.01    152.26 o 
   5  13  10      276.29      248.26    179.26 o 
   6  13  10      113.49      133.70    167.44 o 
   7  13  10       26.90      -23.06    132.73 o 
  -6  14  10      695.66      528.16    232.67 o 
  -5  14  10      395.58      526.70    173.91 o 
  -4  14  10      654.02      586.14    186.65 o 
  -3  14  10      174.75      162.43    177.54 o 
  -2  14  10      906.50      703.12    175.83 o 
  -1  14  10       59.17       -9.07    151.82 o 
   0  14  10      335.65      208.83    165.03 o 
   1  14  10       40.96      -16.44     94.28 o 
   2  14  10      833.94      657.11    208.37 o 
   3  14  10      220.76      198.67    177.35 o 
   4  14  10      495.46      414.08    156.05 o 
   5  14  10      508.66      451.38    177.57 o 
   6  14  10      515.17      271.49    288.34 o 
  -5  15  10       70.26       90.50    260.29 o 
  -4  15  10       68.77        7.39    101.79 o 
  -3  15  10      494.46      726.10    181.85 o 
  -2  15  10     1069.93     1142.79    177.43 o 
  -1  15  10       59.39      113.93    172.24 o 
   0  15  10        1.40       52.33    181.77 o 
   1  15  10        7.12      -39.20     82.70 o 
   2  15  10     1037.43     1146.46    246.87 o 
   3  15  10      539.64      712.01    182.15 o 
   4  15  10      108.23      341.77    156.72 o 
   5  15  10       93.48      254.03    289.69 o 
  -4  16  10       97.39      228.03    269.09 o 
  -3  16  10        6.55      -67.06    147.98 o 
  -2  16  10       27.68       37.14    235.14 o 
  -1  16  10       98.57      202.49    172.67 o 
   0  16  10      370.08      307.29    257.33 o 
   1  16  10       64.05       65.82    235.73 o 
   2  16  10       29.56      213.98    250.63 o 
   3  16  10       18.08       60.48    247.31 o 
  -3  17  10      344.41      407.22    193.45 o 
  -2  17  10     1089.67     1305.32    187.64 o 
  -1  17  10      149.82      296.00    228.40 o 
   0  17  10       38.90       15.68    172.14 o 
   1  17  10      118.42      127.59    229.33 o 
   2  17  10     1008.53     1067.23    230.76 o 
   3  17  10      346.80      472.66    269.06 o 
  -2  18  10       71.64       76.72    244.47 o 
  -1  18  10       34.54      152.14    243.31 o 
   0  18  10       80.24       26.99    244.07 o 
   1  18  10       31.03       13.83    254.09 o 
  -1  20  10      226.06      222.63    129.34 o 
   1   0  11     1232.06     1173.39     94.57 o 
   2   0  11       29.66       -1.37     14.58 o 
   3   0  11      153.03      193.73     77.22 o 
   4   0  11      271.40      125.04    105.28 o 
   5   0  11      610.08      493.19    106.53 o 
   6   0  11      379.96      396.76    131.82 o 
   7   0  11     1227.45     1541.39    150.87 o 
   8   0  11        7.58       -6.77    182.78 o 
   9   0  11      134.20      150.45    146.99 o 
  10   0  11      479.56       46.64    194.06 o 
  -9   1  11      163.37      224.60    172.71 o 
  -8   1  11      833.19      900.81    169.61 o 
  -7   1  11      613.89      644.84    150.20 o 
  -6   1  11      223.35      192.03    134.86 o 
  -5   1  11       84.63       82.72    107.34 o 
  -4   1  11     3370.13     3435.49    102.74 o 
  -3   1  11     5409.16     5230.04     94.91 o 
  -2   1  11     3831.82     3479.57    110.30 o 
  -1   1  11      434.70      385.92     78.20 o 
   0   1  11        9.38       50.07     93.91 o 
   1   1  11      184.37      184.71     85.28 o 
   2   1  11     4278.67     4072.91    124.88 o 
   3   1  11     5204.88     5075.81     98.01 o 
   4   1  11     3666.87     3800.86    111.85 o 
   5   1  11       98.26       11.25     31.96 o 
   6   1  11      196.23      299.56    154.56 o 
   7   1  11      696.69      697.35    141.72 o 
   8   1  11      693.81      760.19    151.46 o 
   9   1  11      120.88       80.90    123.85 o 
  10   1  11      714.67      603.96    183.08 o 
  -9   2  11      280.13      259.83    181.75 o 
  -8   2  11      117.77      177.90    177.35 o 
  -7   2  11       79.11      243.47    154.21 o 
  -6   2  11      444.73      413.97    131.73 o 
  -5   2  11      372.97      314.44    106.00 o 
  -4   2  11      381.37      216.25     90.64 o 
  -3   2  11     1671.69     1742.53     76.33 o 
  -2   2  11      101.62      117.65     79.50 o 
  -1   2  11      430.46      487.53     77.84 o 
   0   2  11       62.55       12.87     85.16 o 
   1   2  11      355.17      348.78    106.41 o 
   2   2  11      225.26      263.73    107.24 o 
   3   2  11     1413.18     1437.06     83.88 o 
   4   2  11      466.80      332.27     94.64 o 
   5   2  11      362.85      293.35     99.03 o 
   6   2  11      726.23      518.05    122.77 o 
   7   2  11       99.93      157.98    142.31 o 
   8   2  11      147.23      173.27    159.45 o 
   9   2  11      190.40      156.68    151.91 o 
  10   2  11      531.01      748.53    177.87 o 
  -9   3  11      200.29      353.11    174.82 o 
  -8   3  11      560.94      645.48    171.29 o 
  -7   3  11       47.26       10.70    106.29 o 
  -6   3  11       11.36       18.82    147.96 o 
  -5   3  11      247.02      225.08    112.44 o 
  -4   3  11     1009.28      951.16     97.73 o 
  -3   3  11     2812.66     2857.91     76.13 o 
  -2   3  11      547.82      373.75     85.34 o 
  -1   3  11     7417.37     7173.65    139.14 o 
   0   3  11      145.64      252.80    101.21 o 
   1   3  11     7211.17     7062.33    191.70 o 
   2   3  11      586.74      514.59     75.07 o 
   3   3  11     2879.64     2876.82    106.85 o 
   4   3  11     1039.66      908.53    100.62 o 
   5   3  11      233.21      222.09    122.43 o 
   6   3  11       23.54       14.41     39.04 o 
   7   3  11      201.23      211.50    120.62 o 
   8   3  11      320.26      512.18    153.20 o 
   9   3  11      117.90      182.31    149.19 o 
  10   3  11      549.00      402.16    173.87 o 
  -9   4  11      179.73      184.41    173.73 o 
  -8   4  11       43.56       85.76    184.55 o 
  -7   4  11      798.54      650.27    138.92 o 
  -6   4  11     1108.81     1137.09    137.33 o 
  -5   4  11     2164.97     2453.60    125.15 o 
  -4   4  11     1492.42     1494.95     93.18 o 
  -3   4  11      775.92      728.15    104.45 o 
  -2   4  11      332.26      324.84     79.83 o 
  -1   4  11     8225.15     8687.73    140.03 o 
   0   4  11      929.97      889.03     91.65 o 
   1   4  11     8152.55     8487.37    118.15 o 
   2   4  11      505.90      554.59     81.45 o 
   3   4  11      773.75      691.05    103.42 o 
   4   4  11     1436.08     1357.47    105.26 o 
   5   4  11     2649.97     2929.62    146.10 o 
   6   4  11      942.53      907.08    123.03 o 
   7   4  11      902.14      757.68    132.63 o 
   8   4  11       49.28       69.19    109.35 o 
   9   4  11      217.34      260.80    142.74 o 
  10   4  11      464.51      423.01    161.69 o 
  -9   5  11     1167.33     1446.27    226.68 o 
  -8   5  11      707.44      837.61    175.95 o 
  -7   5  11      824.59      894.83    159.57 o 
  -6   5  11      161.18      173.43    147.32 o 
  -5   5  11      184.31      275.67    126.43 o 
  -4   5  11     2745.35     2720.35     99.63 o 
  -3   5  11    10245.45    10063.20    178.66 o 
  -2   5  11     3009.73     2864.30    105.84 o 
  -1   5  11     3201.16     3129.85     87.75 o 
   0   5  11      242.35      352.40     81.10 o 
   1   5  11     3298.94     3163.24     94.85 o 
   2   5  11     2845.61     2781.87    111.82 o 
   3   5  11    10023.54     9922.30    213.88 o 
   4   5  11     2959.90     2907.70    131.43 o 
   5   5  11      153.45      227.11    128.21 o 
   6   5  11      185.70       66.02     62.04 o 
   7   5  11      825.92      821.75    134.47 o 
   8   5  11      734.39      842.87    139.87 o 
   9   5  11     1029.82     1293.23    163.78 o 
  10   5  11       98.77       97.57    156.29 o 
  -9   6  11      151.52      135.11    249.45 o 
  -8   6  11       54.39       14.99    165.37 o 
  -7   6  11      296.64      268.70    161.46 o 
  -6   6  11     1110.39     1196.78    145.16 o 
  -5   6  11     1634.69     1774.52    124.12 o 
  -4   6  11      455.48      333.99    123.74 o 
  -3   6  11      276.85      196.79    120.06 o 
  -2   6  11      118.50       41.94     79.57 o 
  -1   6  11      138.92      174.30     84.09 o 
   0   6  11     2754.48     2895.67    101.12 o 
   1   6  11      196.90      218.53     88.91 o 
   2   6  11       66.75       93.82     81.77 o 
   3   6  11      260.19      155.62     97.54 o 
   4   6  11      620.05      550.86    122.54 o 
   5   6  11     1564.59     1627.08    144.54 o 
   6   6  11     1562.19     1455.75    135.82 o 
   7   6  11      361.38      350.10    138.62 o 
   8   6  11       20.23       64.34    125.11 o 
   9   6  11       60.63       81.92    158.11 o 
  10   6  11       73.86       83.40    143.47 o 
  -9   7  11      544.85      533.36    243.31 o 
  -8   7  11      112.90      288.96    165.50 o 
  -7   7  11     1362.10     1438.62    162.47 o 
  -6   7  11       29.75        8.22     90.05 o 
  -5   7  11      225.00      359.32    149.26 o 
  -4   7  11       39.07       89.82    134.55 o 
  -3   7  11       55.41       30.84    106.23 o 
  -2   7  11      175.89      239.02    121.70 o 
  -1   7  11     1213.42     1240.75     97.87 o 
   0   7  11      149.90      168.37    101.79 o 
   1   7  11     1289.46     1160.09     98.54 o 
   2   7  11      165.95      146.24    106.05 o 
   3   7  11      305.93      262.07    102.82 o 
   4   7  11      206.52       78.39     70.96 o 
   5   7  11      231.91      267.74    146.21 o 
   6   7  11       43.07       28.69     82.25 o 
   7   7  11     1251.19     1200.01    131.60 o 
   8   7  11       85.97      216.61    143.24 o 
   9   7  11      419.70      476.40    154.55 o 
  10   7  11      191.93      132.14    133.70 o 
  -8   8  11      325.51      319.64    190.88 o 
  -7   8  11      414.43      479.24    206.22 o 
  -6   8  11     2982.24     3221.21    198.28 o 
  -5   8  11      804.99      898.90    161.32 o 
  -4   8  11     2277.32     2220.42    177.36 o 
  -3   8  11      156.19      165.24    137.84 o 
  -2   8  11      248.75      288.54    125.78 o 
  -1   8  11     2071.70     1926.42     98.89 o 
   0   8  11     4180.97     4394.02     99.50 o 
   1   8  11     2108.99     2181.46    102.85 o 
   2   8  11      200.80      166.58    108.75 o 
   3   8  11      171.70       38.34     69.05 o 
   4   8  11     2334.82     2361.68    140.97 o 
   5   8  11      950.65     1099.58    148.69 o 
   6   8  11     2482.39     2453.39    133.17 o 
   7   8  11      556.58      546.19    138.24 o 
   8   8  11      216.74      128.95    153.39 o 
   9   8  11      944.03      852.85    170.41 o 
  10   8  11      114.43      103.99    121.85 o 
  -8   9  11      199.47      486.47    227.37 o 
  -7   9  11      649.28      868.83    202.68 o 
  -6   9  11     1181.57     1069.93    165.77 o 
  -5   9  11      485.27      320.12    165.80 o 
  -4   9  11      449.13      500.18    170.71 o 
  -3   9  11     1826.45     1965.82    160.85 o 
  -2   9  11     1770.69     1801.03    147.88 o 
  -1   9  11     1930.11     1878.13    107.16 o 
   0   9  11      138.69       86.38     57.56 o 
   1   9  11     1981.97     1930.95     99.38 o 
   2   9  11     1757.76     1894.45    145.71 o 
   3   9  11     2113.70     2021.58    137.83 o 
   4   9  11      692.24      832.71    141.09 o 
   5   9  11      440.75      285.48    145.56 o 
   6   9  11     1017.76      861.08    130.00 o 
   7   9  11      592.09      726.13    156.17 o 
   8   9  11      282.99      389.78    169.24 o 
   9   9  11       69.74      119.10    159.22 o 
  -8  10  11      193.82      222.53    261.39 o 
  -7  10  11      162.98      176.98    206.91 o 
  -6  10  11     1760.84     1833.84    180.47 o 
  -5  10  11      595.81      521.58    167.00 o 
  -4  10  11      408.26      424.31    186.61 o 
  -3  10  11      207.32       88.58    176.47 o 
  -2  10  11       53.16       13.38     83.16 o 
  -1  10  11      345.11      356.95    139.80 o 
   0  10  11     2161.80     1936.47    113.65 o 
   1  10  11      418.63      433.87    109.24 o 
   2  10  11       47.42       88.16    126.16 o 
   3  10  11      203.91      205.39    143.55 o 
   4  10  11      413.37      476.84    156.76 o 
   5  10  11      256.96      257.42    134.32 o 
   6  10  11     1997.71     2142.50    155.72 o 
   7  10  11      157.50      254.33    155.87 o 
   8  10  11      178.52      201.43    164.49 o 
  -7  11  11      245.82      340.97    200.68 o 
  -6  11  11      279.31      257.45    182.89 o 
  -5  11  11      389.68      470.75    176.80 o 
  -4  11  11       31.29       38.64     78.80 o 
  -3  11  11      364.03      512.29    195.89 o 
  -2  11  11      535.80      385.16    153.22 o 
  -1  11  11      657.21      538.68    154.07 o 
   0  11  11      466.69      642.17    123.57 o 
   1  11  11      608.73      548.69    114.99 o 
   2  11  11      600.99      453.90    144.70 o 
   3  11  11      601.73      844.61    156.50 o 
   4  11  11      110.59      182.51    165.25 o 
   5  11  11      378.57      403.11    179.59 o 
   6  11  11      235.95      356.49    148.16 o 
   7  11  11      257.56      346.26    144.80 o 
  -7  12  11      157.58      234.23    258.17 o 
  -6  12  11      348.17      555.62    176.17 o 
  -5  12  11      230.94      241.92    165.85 o 
  -4  12  11     1073.13     1296.49    171.79 o 
  -3  12  11      276.02      375.25    185.57 o 
  -2  12  11      549.89      544.46    160.61 o 
  -1  12  11     3842.69     3888.02    173.82 o 
   0  12  11     3446.79     3608.76    165.20 o 
   1  12  11     4149.21     4236.28    135.30 o 
   2  12  11      440.58      480.66    157.03 o 
   3  12  11      381.96      389.55    176.10 o 
   4  12  11      986.71     1055.43    216.95 o 
   5  12  11      491.55      482.77    179.04 o 
   6  12  11      453.48      486.26    179.64 o 
   7  12  11      204.05      325.26    283.89 o 
  -6  13  11      152.55      102.93    130.46 o 
  -5  13  11       54.60      192.45    186.47 o 
  -4  13  11      169.38       93.80    116.61 o 
  -3  13  11      232.83      300.47    155.02 o 
  -2  13  11       80.00      114.78    165.40 o 
  -1  13  11     1168.53     1054.12    161.02 o 
   0  13  11      650.95      733.35    166.20 o 
   1  13  11     1127.78      776.73    200.28 o 
   2  13  11       80.53       50.86    211.42 o 
   3  13  11      226.37      374.53    215.47 o 
   4  13  11      149.91       45.72    132.04 o 
   5  13  11       57.95      105.27    181.22 o 
   6  13  11      119.59       82.93    187.58 o 
  -6  14  11      843.15     1089.58    251.43 o 
  -5  14  11      514.73      558.15    178.20 o 
  -4  14  11      635.54      506.52    167.94 o 
  -3  14  11      139.33      183.31    167.51 o 
  -2  14  11      470.41      472.68    180.68 o 
  -1  14  11     2364.15     2376.78    167.01 o 
   0  14  11      146.71      179.76    183.36 o 
   1  14  11     2598.84     2762.12    238.53 o 
   2  14  11      250.18      194.36    213.83 o 
   3  14  11      227.86      330.41    228.11 o 
   4  14  11      807.82      826.25    182.79 o 
   5  14  11      540.63      545.95    176.15 o 
   6  14  11     1063.91     1229.09    284.79 o 
  -5  15  11       28.74       32.50    184.32 o 
  -4  15  11       33.03      -24.47     53.65 o 
  -3  15  11       69.49       90.19    178.82 o 
  -2  15  11        9.57       21.03    161.94 o 
  -1  15  11      326.64      190.10    179.49 o 
   0  15  11        5.55       77.84    200.70 o 
   1  15  11      295.79      236.88    252.02 o 
   2  15  11       16.94       17.50    247.01 o 
   3  15  11       38.82      -10.59     49.16 o 
   4  15  11       26.37      138.45    235.54 o 
  -4  16  11      293.30      416.27    266.33 o 
  -3  16  11      219.61      222.91    172.29 o 
  -2  16  11      328.36      385.18    168.24 o 
  -1  16  11      706.09      674.37    164.56 o 
   0  16  11      617.81      429.80    227.31 o 
   1  16  11      724.33      866.61    244.73 o 
   2  16  11      265.03      221.41    254.70 o 
   3  16  11      297.02      271.20    247.03 o 
  -3  17  11        2.44      104.25    233.06 o 
  -2  17  11      507.06      448.64    250.76 o 
  -1  17  11      212.37      403.23    239.88 o 
   0  17  11        3.50       27.69     97.13 o 
   1  17  11      174.97       -5.38    119.71 o 
   2  17  11      519.54      521.44    265.10 o 
  -3  18  11      203.37      215.12    180.31 o 
  -1  18  11      244.72      342.79    249.43 o 
   0  18  11       57.03      112.04    267.80 o 
  -2  19  11       27.64       72.38    150.17 o 
   0  20  11      451.27      342.02    118.21 o 
   0   0  12     9177.45     9300.48    264.23 o 
   1   0  12     8098.68     7833.34    178.96 o 
   2   0  12       27.05        4.20     74.08 o 
   3   0  12       59.28      157.44     77.45 o 
   4   0  12     7072.55     6906.19    128.05 o 
   5   0  12     8869.62     9271.27    214.56 o 
   6   0  12       55.03      166.99    136.82 o 
   7   0  12     1612.90     1479.85    141.45 o 
   8   0  12      262.31      247.11    146.22 o 
   9   0  12        5.66       57.27     90.69 o 
  -9   1  12       34.29       30.55     74.09 o 
  -8   1  12      896.55     1285.38    163.83 o 
  -7   1  12      282.08      339.06    143.86 o 
  -6   1  12      389.01      354.18    140.00 o 
  -5   1  12      518.58      512.78    109.66 o 
  -4   1  12      191.14      263.15     95.80 o 
  -3   1  12      753.76      688.46     74.54 o 
  -2   1  12     1184.52     1310.80     84.32 o 
  -1   1  12      482.78      388.38     88.59 o 
   0   1  12      229.56      187.11    100.07 o 
   1   1  12      432.14      377.83     98.64 o 
   2   1  12     1482.28     1592.10     79.64 o 
   3   1  12      929.04      945.08     86.31 o 
   4   1  12      201.01      270.50     94.76 o 
   5   1  12      340.62      329.88    120.24 o 
   6   1  12      582.37      634.82    156.28 o 
   7   1  12      283.86      259.38    142.61 o 
   8   1  12      891.17     1246.37    154.33 o 
   9   1  12       63.94      111.90    140.41 o 
  10   1  12       16.82      143.96    175.52 o 
  -9   2  12      176.04      114.58    171.89 o 
  -8   2  12        9.52      -23.06    170.82 o 
  -7   2  12      167.32      150.56    152.74 o 
  -6   2  12      423.46      403.39    138.17 o 
  -5   2  12     5301.61     5261.13    151.82 o 
  -4   2  12     2863.19     2665.26    104.43 o 
  -3   2  12      112.85       87.59     75.11 o 
  -2   2  12     1101.40     1010.85     87.56 o 
  -1   2  12     2231.55     1878.48     94.84 o 
   0   2  12     4046.03     4140.28    181.15 o 
   1   2  12     1817.10     1537.57     91.36 o 
   2   2  12     1208.82     1131.46     81.38 o 
   3   2  12       97.59       68.04     92.17 o 
   4   2  12     2774.37     2578.19    105.64 o 
   5   2  12     4794.32     4461.16    121.05 o 
   6   2  12      276.73      303.35    149.46 o 
   7   2  12       10.16       19.06    112.54 o 
   8   2  12        1.11        6.75     32.01 o 
   9   2  12      257.31      204.32    139.81 o 
  10   2  12      947.64     1012.43    166.71 o 
  -9   3  12      248.02      155.41    179.20 o 
  -8   3  12      678.31     1193.52    173.09 o 
  -7   3  12      105.17      183.53    151.53 o 
  -6   3  12      634.52      781.81    133.61 o 
  -5   3  12      269.28      379.44    118.67 o 
  -4   3  12      871.58      864.35     97.47 o 
  -3   3  12     3708.26     3701.81     88.52 o 
  -2   3  12       47.94       15.58     20.73 o 
  -1   3  12      349.02      524.35     82.92 o 
   0   3  12      243.30      184.75     94.38 o 
   1   3  12      445.00      487.71     79.41 o 
   2   3  12       57.79       14.93     40.87 o 
   3   3  12     3797.88     3938.12    110.25 o 
   4   3  12      996.33     1029.68    101.47 o 
   5   3  12      161.97      219.55    118.66 o 
   6   3  12      453.75      477.26    123.16 o 
   7   3  12       30.24       50.80    104.63 o 
   8   3  12      495.91      915.22    150.75 o 
   9   3  12      356.76      280.98    144.02 o 
  -9   4  12       23.15        2.81     69.08 o 
  -8   4  12        1.75      103.59    181.51 o 
  -7   4  12      516.39      680.96    142.07 o 
  -6   4  12     1406.40     1393.05    138.96 o 
  -5   4  12     2044.90     1958.02    126.49 o 
  -4   4  12     3416.58     3223.62    108.55 o 
  -3   4  12      393.13      267.37    120.09 o 
  -2   4  12     3824.45     3747.77     90.32 o 
  -1   4  12     1958.16     1879.22     85.79 o 
   0   4  12     1631.89     1556.73     83.06 o 
   1   4  12     1488.56     1361.20     84.72 o 
   2   4  12     3990.90     4120.59    106.48 o 
   3   4  12      319.49      260.91    101.27 o 
   4   4  12     3309.74     3283.60    125.86 o 
   5   4  12     2021.42     2025.79    139.13 o 
   6   4  12     1387.58     1506.61    131.90 o 
   7   4  12      747.67      911.24    122.61 o 
   8   4  12        3.26      113.82    158.56 o 
   9   4  12        9.51      113.51    168.04 o 
  10   4  12      670.35      811.51    163.83 o 
  -9   5  12      805.52      640.52    244.50 o 
  -8   5  12      831.45     1079.34    170.66 o 
  -7   5  12      779.72      839.22    142.44 o 
  -6   5  12      125.04      173.02    151.38 o 
  -5   5  12      572.29      650.36    126.99 o 
  -4   5  12     2166.35     1961.77    129.20 o 
  -3   5  12      893.46      818.20    109.51 o 
  -2   5  12     1706.71     1680.95    113.45 o 
  -1   5  12      529.18      497.01     82.54 o 
   0   5  12      652.55      584.98     83.56 o 
   1   5  12      350.27      269.05     87.78 o 
   2   5  12     1716.03     1714.64    115.56 o 
   3   5  12     1080.11     1086.54    115.24 o 
   4   5  12     2299.99     2127.01    125.96 o 
   5   5  12      548.33      612.95    129.54 o 
   6   5  12       53.77       41.74    114.50 o 
   7   5  12      605.54      584.18    132.41 o 
   8   5  12      648.46      792.36    132.95 o 
   9   5  12      965.19      979.57    164.34 o 
  10   5  12       12.30       18.57    145.76 o 
  -9   6  12      168.06       42.71    240.17 o 
  -8   6  12      408.77      303.54    162.89 o 
  -7   6  12      443.35      655.79    160.38 o 
  -6   6  12     1272.28     1412.84    151.34 o 
  -5   6  12     2165.53     1981.08    156.97 o 
  -4   6  12     1025.79      895.46    132.02 o 
  -3   6  12      691.76      911.97    116.55 o 
  -2   6  12      508.23      411.44    108.04 o 
  -1   6  12     7902.08     7870.24    117.16 o 
   0   6  12     7450.88     7208.80    124.76 o 
   1   6  12     8142.18     8009.26    143.39 o 
   2   6  12      430.51      363.47    106.76 o 
   3   6  12      603.62      682.04    105.76 o 
   4   6  12      669.97      553.14    140.07 o 
   5   6  12     1689.84     1562.09    161.43 o 
   6   6  12      942.65     1041.74    118.82 o 
   7   6  12      345.41      528.51    137.37 o 
   8   6  12      409.76      455.41    139.25 o 
   9   6  12      230.21      160.55    148.80 o 
  10   6  12      167.81      189.32    129.47 o 
  -9   7  12      523.53      405.93    234.32 o 
  -8   7  12      303.28      304.95    197.53 o 
  -7   7  12       98.47       -6.37    138.79 o 
  -6   7  12      301.02      310.29    196.03 o 
  -5   7  12     1323.55     1409.27    163.87 o 
  -4   7  12      317.06      244.75    136.67 o 
  -3   7  12     1593.56     1590.02    114.61 o 
  -2   7  12     1769.80     1759.87    114.99 o 
  -1   7  12      263.03      226.62     97.85 o 
   0   7  12       48.53       79.87     99.94 o 
   1   7  12      216.58      199.06    105.78 o 
   2   7  12     1615.19     1549.25    118.24 o 
   3   7  12     1584.01     1422.67    115.24 o 
   4   7  12      162.75      176.58    136.48 o 
   5   7  12     1580.56     1797.77    154.85 o 
   6   7  12      319.98      428.06    133.91 o 
   7   7  12      125.24      198.99    132.13 o 
   8   7  12      316.00      296.75    135.37 o 
   9   7  12      682.78      676.68    148.65 o 
  10   7  12      103.50      171.80    117.58 o 
  -8   8  12       24.32       35.76    121.38 o 
  -7   8  12      413.44      514.19    197.86 o 
  -6   8  12       94.05      115.62    198.36 o 
  -5   8  12      390.58      296.51    159.04 o 
  -4   8  12      871.75      807.80    149.24 o 
  -3   8  12      279.88      260.57    136.65 o 
  -2   8  12      331.37      309.34    125.27 o 
  -1   8  12     1109.62     1085.89    106.03 o 
   0   8  12      658.63      541.14     98.70 o 
   1   8  12     1249.88     1287.35    119.32 o 
   2   8  12      251.96      172.49    124.88 o 
   3   8  12      339.90      236.30    140.69 o 
   4   8  12      782.97      699.84    136.85 o 
   5   8  12      584.04      524.15    149.52 o 
   6   8  12       92.72      186.84    139.12 o 
   7   8  12      503.34      516.27    136.05 o 
   8   8  12       51.04      -44.58    191.47 o 
   9   8  12      128.19      171.87    178.52 o 
  -8   9  12      459.00      555.19    261.59 o 
  -7   9  12      106.15       85.29    196.71 o 
  -6   9  12     4649.78     4566.56    202.90 o 
  -5   9  12     3825.43     3791.78    181.97 o 
  -4   9  12     1998.85     2047.28    159.36 o 
  -3   9  12     3119.64     3026.16    159.42 o 
  -2   9  12     1169.99     1135.31    148.08 o 
  -1   9  12     3364.14     3292.00    128.82 o 
   0   9  12        0.00       21.91     39.29 o 
   1   9  12     3002.32     2949.89    129.07 o 
   2   9  12      995.25      797.95    138.34 o 
   3   9  12     2900.02     2468.41    184.79 o 
   4   9  12     1523.60     1513.86    150.52 o 
   5   9  12     3517.68     3455.17    151.46 o 
   6   9  12     4761.04     4409.41    144.51 o 
   7   9  12      274.36      186.10    150.64 o 
   8   9  12      330.60      461.18    163.81 o 
   9   9  12       96.83      180.32    145.14 o 
  -8  10  12      193.93      289.23    238.30 o 
  -7  10  12      142.64      341.95    196.85 o 
  -6  10  12      122.96       84.74    136.87 o 
  -5  10  12     3245.04     3238.98    181.70 o 
  -4  10  12     7066.31     7165.88    213.74 o 
  -3  10  12     3290.94     3278.09    166.82 o 
  -2  10  12       43.36       -7.44    114.33 o 
  -1  10  12     1567.78     1407.76    142.33 o 
   0  10  12     1327.32     1349.26    121.77 o 
   1  10  12     1667.99     1559.82    132.11 o 
   2  10  12       23.26      138.51    157.05 o 
   3  10  12     3151.67     3336.77    195.53 o 
   4  10  12     7842.84     7846.04    194.29 o 
   5  10  12     3614.01     3585.96    145.12 o 
   6  10  12      225.18      241.62    150.76 o 
   7  10  12      152.07      302.05    151.49 o 
   8  10  12      166.93      153.18    157.01 o 
   9  10  12      271.60      192.85    136.51 o 
  -7  11  12      555.14      448.83    184.46 o 
  -6  11  12      208.84      190.65    174.17 o 
  -5  11  12       15.28      -21.67    133.67 o 
  -4  11  12      763.64      884.19    185.70 o 
  -3  11  12     1441.31     1279.82    168.86 o 
  -2  11  12      820.15      970.92    168.39 o 
  -1  11  12      790.87      964.14    160.80 o 
   0  11  12       12.78      148.40    155.74 o 
   1  11  12      468.74      478.79    135.63 o 
   2  11  12      664.07      662.40    143.49 o 
   3  11  12     1288.68     1295.64    193.26 o 
   4  11  12      456.88      577.34    163.96 o 
   5  11  12       38.15      172.88    166.56 o 
   6  11  12      103.29      151.46    152.82 o 
   7  11  12      660.00      475.98    146.24 o 
   8  11  12      133.80       94.50    172.24 o 
  -7  12  12      116.06      276.17    228.15 o 
  -6  12  12      267.60      229.22    178.59 o 
  -5  12  12       38.14       27.93    179.85 o 
  -4  12  12      461.35      600.54    177.82 o 
  -3  12  12      712.76      736.98    175.99 o 
  -2  12  12      195.94      140.36     63.99 o 
  -1  12  12      112.41      100.94    192.68 o 
   0  12  12      894.51     1081.93    163.90 o 
   1  12  12       70.47       22.87     98.87 o 
   2  12  12      153.17      177.58    160.37 o 
   3  12  12      637.25      577.15    201.50 o 
   4  12  12      732.07      853.43    225.10 o 
   5  12  12        5.20       65.62    176.63 o 
   6  12  12      217.49       21.83    145.94 o 
   7  12  12       79.56      120.77    268.63 o 
  -6  13  12       66.68       39.28    257.29 o 
  -5  13  12      563.17      387.91    184.85 o 
  -4  13  12      192.40      347.51    189.41 o 
  -3  13  12     2106.06     2392.11    177.59 o 
  -2  13  12       41.37       62.79    142.26 o 
  -1  13  12      808.06      857.61    165.48 o 
   0  13  12      330.79      325.28    165.97 o 
   1  13  12      721.39      772.27    205.43 o 
   2  13  12       84.29      -12.24    396.57 o 
   3  13  12     2106.96     2397.76    321.36 o 
   4  13  12      127.20      188.12    232.01 o 
   5  13  12      675.25      617.42    184.55 o 
   6  13  12       14.12      -60.43    325.71 o 
  -6  14  12      348.27      300.01    224.49 o 
  -5  14  12       37.03        9.31     48.19 o 
  -4  14  12       38.84      164.77    177.22 o 
  -3  14  12      209.88      218.71    188.59 o 
  -2  14  12      592.69      575.11    175.91 o 
  -1  14  12       82.09       87.45    173.43 o 
   0  14  12        0.75       17.72     54.09 o 
   1  14  12      126.38      167.29    241.43 o 
   2  14  12      539.10      329.65    222.72 o 
   3  14  12      168.29      182.87    346.81 o 
   4  14  12       97.87      306.40    355.92 o 
   5  14  12       31.97       32.44    297.94 o 
  -5  15  12      169.41      242.34    230.65 o 
  -4  15  12      381.16      362.74    193.22 o 
  -3  15  12      823.65     1037.05    199.91 o 
  -2  15  12      615.21      576.90    176.74 o 
  -1  15  12      391.50      395.65    178.25 o 
   0  15  12      132.03      -41.15    185.05 o 
   1  15  12      213.83      176.29    251.24 o 
   2  15  12      640.47      605.99    254.07 o 
   3  15  12      863.78      922.13    368.29 o 
   4  15  12      318.93      321.33    367.91 o 
  -4  16  12       94.23      154.51    258.10 o 
  -3  16  12      149.92       99.02    240.75 o 
  -2  16  12      109.05       54.00    171.80 o 
  -1  16  12       31.58       -7.05    174.43 o 
   0  16  12       43.68       51.90    252.50 o 
   1  16  12       38.87      163.53    246.92 o 
   2  16  12       90.95       53.53    243.96 o 
  -3  17  12      316.86      632.98    153.60 o 
  -2  17  12      477.98      398.80    265.77 o 
  -1  17  12       50.35      140.18    249.98 o 
   0  17  12        4.33      123.54    255.05 o 
   1  17  12       42.56      154.00    274.91 o 
  -3  18  12      148.68      162.47    165.14 o 
   3  18  12      109.47       14.18    158.44 o 
  -2  19  12      189.02      322.51    138.40 o 
  -1  19  12       99.53      128.44    148.14 o 
   2  19  12      116.11      213.18    132.09 o 
   1   0  13        0.39       62.26     86.93 o 
   2   0  13     1493.38     1489.94     84.83 o 
   3   0  13     1269.03     1110.76     91.83 o 
   4   0  13      107.00      131.90    101.79 o 
   5   0  13      777.04     1001.31    124.22 o 
   6   0  13      702.91      863.77    137.55 o 
   7   0  13       17.63       66.57    151.66 o 
   8   0  13        9.96      233.78    152.53 o 
   9   0  13        6.83       87.77    142.45 o 
  -9   1  13        2.42      -17.13    170.61 o 
  -8   1  13     1926.03     1980.15    145.13 o 
  -7   1  13      410.81      442.90    150.73 o 
  -6   1  13      527.84      607.73    133.10 o 
  -5   1  13       33.79       25.17     41.61 o 
  -4   1  13     4550.49     4719.87    114.18 o 
  -3   1  13     3168.95     2976.28     86.21 o 
  -2   1  13     6383.16     6126.97     98.74 o 
  -1   1  13       46.47       31.19     64.23 o 
   0   1  13      615.89      518.77     88.54 o 
   1   1  13      213.29      247.22     96.22 o 
   2   1  13     6435.98     6333.54    115.11 o 
   3   1  13     3378.76     3235.32    103.77 o 
   4   1  13     4266.07     4430.42    118.06 o 
   5   1  13       30.45       16.25    126.19 o 
   6   1  13      530.20      612.39    148.97 o 
   7   1  13      359.99      337.38    144.99 o 
   8   1  13     1826.64     1851.59    152.66 o 
   9   1  13        9.11      -11.39     42.87 o 
  10   1  13        1.59       70.80    169.02 o 
  -9   2  13      155.18      168.24    171.99 o 
  -8   2  13      148.52      143.41    154.68 o 
  -7   2  13      443.21      406.72    139.61 o 
  -6   2  13      578.11      541.22    137.13 o 
  -5   2  13      765.52      905.81    129.07 o 
  -4   2  13      591.26      605.47    102.97 o 
  -3   2  13      145.72       66.76     85.52 o 
  -2   2  13     1067.55     1026.89     74.17 o 
  -1   2  13     1766.30     1548.70     88.41 o 
   0   2  13      207.45      228.70    101.56 o 
   1   2  13     1723.43     1584.86     84.82 o 
   2   2  13     1115.24     1119.84     84.47 o 
   3   2  13      163.46       91.47     98.32 o 
   4   2  13      486.67      510.88    113.07 o 
   5   2  13      755.02      835.99    127.07 o 
   6   2  13      589.09      603.70    156.45 o 
   7   2  13      645.70      615.84    137.34 o 
   8   2  13      128.27       74.53    128.11 o 
   9   2  13       60.71       78.13    165.78 o 
  10   2  13      876.25      823.65    156.91 o 
  -9   3  13       35.93       56.46    243.48 o 
  -8   3  13      779.18     1028.53    183.35 o 
  -7   3  13     1029.69     1024.56    143.10 o 
  -6   3  13      349.38      430.45    143.40 o 
  -5   3  13       17.56       -6.00    106.08 o 
  -4   3  13     1841.80     1923.77    113.12 o 
  -3   3  13     5687.42     5489.13    100.10 o 
  -2   3  13     1181.51     1015.41     77.46 o 
  -1   3  13     1713.89     1731.76     80.68 o 
   0   3  13      479.26      544.44     81.05 o 
   1   3  13     1698.14     1645.95     82.32 o 
   2   3  13     1539.97     1518.48     92.82 o 
   3   3  13     5951.61     5899.43    159.49 o 
   4   3  13     1337.98     1305.84    111.46 o 
   5   3  13       12.75        2.00    110.41 o 
   6   3  13      417.59      379.85    134.22 o 
   7   3  13      830.10      795.75    134.48 o 
   8   3  13      585.34      729.58    147.82 o 
   9   3  13        8.03        0.89    145.23 o 
  -8   4  13       31.99       41.26    106.76 o 
  -7   4  13       66.14      115.51    138.98 o 
  -6   4  13     1271.67     1433.39    142.62 o 
  -5   4  13      619.92      690.67    123.46 o 
  -4   4  13     4676.36     4814.03    149.65 o 
  -3   4  13     1706.54     1668.99    108.13 o 
  -2   4  13      244.39      215.99     80.77 o 
  -1   4  13       93.43       75.03     49.79 o 
   0   4  13      487.93      528.68     82.79 o 
   1   4  13      183.40      212.90     84.97 o 
   2   4  13      380.87      346.68     94.49 o 
   3   4  13     1863.25     1826.08    125.82 o 
   4   4  13     4689.53     4840.69    138.47 o 
   5   4  13      389.54      388.06    151.33 o 
   6   4  13     1225.73     1283.51    134.36 o 
   7   4  13      127.49      204.72    130.64 o 
   8   4  13       68.56       98.03    177.97 o 
   9   4  13       22.43      114.89    165.18 o 
  10   4  13      599.77      533.08    145.87 o 
  -9   5  13      624.30      562.91    255.03 o 
  -8   5  13     1023.85     1152.80    175.01 o 
  -7   5  13     1451.57     1823.49    145.54 o 
  -6   5  13       69.19       40.52    131.72 o 
  -5   5  13      602.23      534.95    132.45 o 
  -4   5  13     2921.48     2767.27    140.34 o 
  -3   5  13     7888.27     8108.46    180.71 o 
  -2   5  13     4945.83     4739.53    131.58 o 
  -1   5  13       39.84       11.66     83.07 o 
   0   5  13       83.27      157.30     85.98 o 
   1   5  13        5.70       32.85     35.24 o 
   2   5  13     5140.57     5025.44    137.33 o 
   3   5  13     7673.28     7770.64    174.68 o 
   4   5  13     2473.62     2352.56    139.93 o 
   5   5  13      557.14      480.46    152.18 o 
   6   5  13      107.10      115.98    117.39 o 
   7   5  13     1334.56     1402.50    141.92 o 
   8   5  13     1087.00     1107.77    136.19 o 
   9   5  13      476.04      407.42    150.71 o 
  10   5  13        6.31       42.19    143.27 o 
  -9   6  13      135.73      151.24    235.38 o 
  -8   6  13      178.90      237.72    180.12 o 
  -7   6  13        8.73      103.81    161.58 o 
  -6   6  13       91.16       10.68     61.30 o 
  -5   6  13     4349.14     4543.50    207.63 o 
  -4   6  13       84.50       46.19    127.79 o 
  -3   6  13     3688.96     3581.84    128.71 o 
  -2   6  13      121.15      151.55    117.08 o 
  -1   6  13      971.96      936.43     93.69 o 
   0   6  13       83.40       77.20     43.79 o 
   1   6  13      942.77      885.05    107.65 o 
   2   6  13      195.82      165.36    115.07 o 
   3   6  13     3914.39     3830.34    159.99 o 
   4   6  13      224.38      175.19    136.76 o 
   5   6  13     4993.50     5334.92    194.37 o 
   6   6  13      397.32      273.23    123.80 o 
   7   6  13       38.50        6.53    134.87 o 
   8   6  13      115.15      186.01    138.90 o 
   9   6  13      165.72      140.95    156.52 o 
  10   6  13       47.26      104.32    123.62 o 
  -8   7  13      127.25      229.86    195.29 o 
  -7   7  13      451.46      663.27    206.15 o 
  -6   7  13      259.25      217.27    194.40 o 
  -5   7  13     2970.59     2756.48    177.81 o 
  -4   7  13     1054.95     1016.14    146.74 o 
  -3   7  13     1483.64     1535.84    134.62 o 
  -2   7  13      732.59      723.48    121.20 o 
  -1   7  13     1317.33     1239.68     99.72 o 
   0   7  13        2.59       49.93    115.76 o 
   1   7  13     1246.18     1104.54    120.73 o 
   2   7  13      735.24      571.57    124.56 o 
   3   7  13     1686.49     1642.32    147.51 o 
   4   7  13     1049.32      878.70    143.80 o 
   5   7  13     3080.18     3174.50    166.02 o 
   6   7  13      208.89      240.33    137.89 o 
   7   7  13      426.94      472.76    133.22 o 
   8   7  13      104.53      233.81    127.33 o 
   9   7  13      266.97      246.96    174.11 o 
  10   7  13      102.26       62.62    113.41 o 
  -8   8  13       95.51      259.17    270.10 o 
  -7   8  13      560.82      461.63    195.15 o 
  -6   8  13      696.74      625.60    185.33 o 
  -5   8  13      354.48      278.62    158.76 o 
  -4   8  13     1890.71     1829.17    159.63 o 
  -3   8  13      630.69      690.15    142.02 o 
  -2   8  13      292.17      307.98    139.55 o 
  -1   8  13      111.08       89.23    107.81 o 
   0   8  13     3874.71     4003.78    138.77 o 
   1   8  13      222.23      223.89    122.34 o 
   2   8  13      442.47      492.27    145.65 o 
   3   8  13      556.61      546.51    149.41 o 
   4   8  13     2097.82     1982.75    154.84 o 
   5   8  13      161.70       23.38    133.16 o 
   6   8  13      710.00      648.06    141.81 o 
   7   8  13      518.99      467.82    134.67 o 
   8   8  13       94.48      154.70    168.66 o 
   9   8  13       94.76      111.44    163.76 o 
  -8   9  13      740.46      727.79    227.56 o 
  -7   9  13      872.19      842.77    204.32 o 
  -6   9  13      899.05      649.69    189.75 o 
  -5   9  13      398.12      395.48    172.05 o 
  -4   9  13     1238.29     1450.98    165.06 o 
  -3   9  13      254.36      270.12    155.42 o 
  -2   9  13      583.43      581.03    155.89 o 
  -1   9  13      232.11      136.50    125.80 o 
   0   9  13       25.78      -15.03    109.39 o 
   1   9  13      166.32      140.73    140.62 o 
   2   9  13      463.79      423.52    145.31 o 
   3   9  13      435.52      427.71    164.12 o 
   4   9  13     1197.14     1350.78    156.58 o 
   5   9  13      359.02      187.72    151.53 o 
   6   9  13      764.86      586.84    139.98 o 
   7   9  13      715.98      575.65    147.35 o 
   8   9  13      927.94      972.14    152.39 o 
   9   9  13      471.41      388.89    146.78 o 
  -7  10  13       22.81      -21.25    261.92 o 
  -6  10  13      367.79      380.23    184.96 o 
  -5  10  13      329.12      545.33    180.88 o 
  -4  10  13      275.95      290.58    179.15 o 
  -3  10  13      367.25      328.12    159.99 o 
  -2  10  13      372.51      349.09    157.10 o 
  -1  10  13      959.22      901.18    176.16 o 
   0  10  13     2168.32     2029.87    122.30 o 
   1  10  13     1027.80      755.02    158.21 o 
   2  10  13      179.99      215.74    161.16 o 
   3  10  13      396.42      595.91    184.02 o 
   4  10  13       77.25       37.31     55.52 o 
   5  10  13      588.29      805.86    146.63 o 
   6  10  13      389.30      390.39    133.90 o 
   7  10  13       58.43      132.26    157.29 o 
   9  10  13      122.33       39.39    121.77 o 
  -7  11  13     1137.17     1039.22    248.35 o 
  -6  11  13      166.08      163.32    180.05 o 
  -5  11  13      381.82      240.57    181.39 o 
  -4  11  13      496.61      628.64    173.35 o 
  -3  11  13      297.62      470.00    164.62 o 
  -2  11  13       58.47       10.77     35.87 o 
  -1  11  13     2439.54     2565.50    162.73 o 
   0  11  13      286.83      314.12    130.37 o 
   1  11  13     2352.08     2353.66    142.51 o 
   2  11  13      133.19      228.63    169.51 o 
   3  11  13      488.77      660.10    191.58 o 
   4  11  13      506.45      767.12    172.61 o 
   5  11  13      342.27      132.27    117.18 o 
   6  11  13      161.43      112.33    137.83 o 
   7  11  13      884.31      727.75    163.56 o 
   8  11  13      491.72      285.26    160.99 o 
  -7  12  13       79.63      -20.36     31.52 o 
  -6  12  13      881.60     1048.85    182.42 o 
  -5  12  13      747.64      768.00    179.04 o 
  -4  12  13     1375.70     1251.40    175.13 o 
  -3  12  13       55.52      152.22    186.35 o 
  -2  12  13      283.61      268.64    178.55 o 
  -1  12  13      826.02      985.62    169.04 o 
   0  12  13     1752.98     1883.23    159.31 o 
   1  12  13      783.45      882.71    146.76 o 
   2  12  13      105.93       11.78    165.40 o 
   3  12  13       40.51      103.69    214.43 o 
   4  12  13     1459.08     1177.47    336.77 o 
   5  12  13      869.76      830.40    179.46 o 
   6  12  13      645.91      788.16    181.31 o 
   7  12  13      101.37      -32.93   3487.37 o 
  -6  13  13        3.58       97.56    238.83 o 
  -5  13  13       98.94      215.52    192.45 o 
  -4  13  13      102.41       39.67    183.87 o 
  -3  13  13      175.12      224.22    187.09 o 
  -2  13  13      196.05      243.32    204.34 o 
  -1  13  13     1433.94     1558.70    176.44 o 
   0  13  13      116.92       79.22    206.59 o 
   1  13  13     1278.07     1267.84    210.72 o 
   2  13  13      194.17       96.40    172.51 o 
   3  13  13      216.07      241.67    337.95 o 
   4  13  13      141.85       40.97    339.67 o 
   5  13  13       93.36      126.97    188.50 o 
  -5  14  13      549.82      648.86    227.69 o 
  -4  14  13      235.37      207.89    171.16 o 
  -3  14  13      133.69      214.52    193.32 o 
  -2  14  13       20.73      135.36    204.77 o 
  -1  14  13     2109.51     2047.67    173.23 o 
   0  14  13      837.43      789.96    209.51 o 
   1  14  13     2073.09     2148.99    235.45 o 
   2  14  13       16.40       36.49    226.29 o 
   3  14  13      142.80      104.43    351.01 o 
   4  14  13      226.03      300.63    243.37 o 
  -5  15  13       87.26      153.32    230.79 o 
  -4  15  13      169.00      151.84    238.18 o 
  -3  15  13      137.68      152.94    200.18 o 
  -2  15  13       60.18      194.71    205.99 o 
  -1  15  13       49.70      182.28    214.94 o 
   0  15  13       46.95       97.11    217.82 o 
   1  15  13       32.77        1.11    207.55 o 
   2  15  13       53.79       12.30    114.90 o 
   3  15  13      165.15      185.34    352.87 o 
  -4  16  13       30.47       65.08    248.84 o 
  -3  16  13       25.80        9.45   2914.94 o 
  -2  16  13       81.67        1.75    221.63 o 
  -1  16  13      365.38      502.33    209.64 o 
   0  16  13      588.49      482.15    243.78 o 
   1  16  13      424.23      627.11    233.01 o 
   2  16  13       33.40      -64.81    358.80 o 
  -3  17  13      150.32      211.91    189.58 o 
  -2  17  13      200.19      133.38    241.85 o 
  -1  17  13       95.32        1.35    131.78 o 
   0  17  13        8.85      -18.01    250.20 o 
   1  17  13       75.93      102.52    262.46 o 
  -2  18  13       22.87      123.53    167.67 o 
   2  18  13       62.68      210.60    160.60 o 
  -1  19  13       80.20      196.73    135.71 o 
   1  19  13       94.06      335.27    131.01 o 
   0   0  14      894.71     1049.06    120.87 o 
   1   0  14     2180.34     2243.81     80.12 o 
   2   0  14     1884.90     2019.24     94.93 o 
   3   0  14     1896.86     1956.74    103.83 o 
   4   0  14      834.08      879.34    103.91 o 
   5   0  14     2656.69     2820.57    143.90 o 
   6   0  14      532.23      509.87    150.15 o 
   7   0  14      345.78      559.43    135.81 o 
   8   0  14      114.64       99.51    150.27 o 
   9   0  14        3.83       74.96    163.20 o 
  -9   1  14       31.49        2.23     13.99 o 
  -8   1  14      523.47      745.53    148.41 o 
  -7   1  14      323.40      367.67    149.63 o 
  -6   1  14      207.77      328.70    149.85 o 
  -5   1  14      359.52      400.88    128.78 o 
  -4   1  14      538.04      468.99    103.17 o 
  -3   1  14     1320.38     1214.69     94.40 o 
  -2   1  14     2231.19     2195.72     79.68 o 
  -1   1  14      109.10      180.70     91.51 o 
   0   1  14        8.29       -1.19     68.46 o 
   1   1  14      139.57      187.45     80.91 o 
   2   1  14     2599.31     2782.66    101.18 o 
   3   1  14     1216.15     1244.56    102.25 o 
   4   1  14      652.65      701.19    118.30 o 
   5   1  14      346.47      288.95    128.18 o 
   6   1  14       99.37      177.22    146.93 o 
   7   1  14      287.86      360.80    134.77 o 
   8   1  14      552.95      749.08    144.67 o 
   9   1  14        3.80       27.27     52.48 o 
  10   1  14        1.61      -16.08    148.74 o 
  -9   2  14       58.30      117.27    268.03 o 
  -8   2  14      307.15      238.74    149.42 o 
  -7   2  14      838.07      988.27    145.76 o 
  -6   2  14      353.81      444.26    150.34 o 
  -5   2  14     2675.23     2705.79    141.03 o 
  -4   2  14     2426.40     2264.46    115.10 o 
  -3   2  14      974.78     1006.80     87.15 o 
  -2   2  14     3303.44     3180.02    100.61 o 
  -1   2  14     5817.59     5790.92    108.86 o 
   0   2  14      614.71      584.91     79.50 o 
   1   2  14     5573.29     5545.01    115.74 o 
   2   2  14     3122.43     3230.58    101.17 o 
   3   2  14      997.00     1029.07    108.56 o 
   4   2  14     2209.27     2049.31    124.86 o 
   5   2  14     2879.96     2800.18    136.21 o 
   6   2  14      363.91      321.44    168.73 o 
   7   2  14      668.21      701.22    135.32 o 
   8   2  14      315.40      363.58    152.88 o 
   9   2  14       92.82       40.62    147.97 o 
  10   2  14      504.20      425.24    146.99 o 
  -9   3  14      103.35        5.69     45.34 o 
  -8   3  14      601.53      750.10    151.30 o 
  -7   3  14      200.07      184.53    154.48 o 
  -6   3  14      703.91      814.84    142.31 o 
  -5   3  14      275.78      288.08    129.87 o 
  -4   3  14       30.54       49.19    111.86 o 
  -3   3  14     6272.84     5824.59    151.66 o 
  -2   3  14      196.63      246.82     99.68 o 
  -1   3  14     1350.51     1348.36     87.93 o 
   0   3  14     1225.53     1382.96     83.39 o 
   1   3  14     1554.13     1537.16     93.69 o 
   2   3  14       80.85       68.74     51.97 o 
   3   3  14     6045.32     5753.84    197.48 o 
   4   3  14       13.09      -16.50     63.76 o 
   5   3  14      350.76      342.22    136.30 o 
   6   3  14      498.49      557.97    142.02 o 
   7   3  14      212.37      128.41    147.45 o 
   8   3  14      835.48      984.87    145.61 o 
   9   3  14       32.76      126.78    158.73 o 
  10   3  14      144.03      170.71    141.99 o 
  -9   4  14      125.38      343.61    247.54 o 
  -8   4  14      340.98      414.13    178.12 o 
  -7   4  14      752.35     1074.48    145.16 o 
  -6   4  14      192.47      119.69    137.36 o 
  -5   4  14      194.91      278.90    138.06 o 
  -4   4  14     3496.93     3381.93    132.80 o 
  -3   4  14      234.27      351.02    118.91 o 
  -2   4  14     2100.24     2018.96    102.19 o 
  -1   4  14     3111.25     3105.78     95.22 o 
   0   4  14     4942.75     4816.63    107.28 o 
   1   4  14     2913.78     2921.34    103.83 o 
   2   4  14     2129.30     2107.60    103.83 o 
   3   4  14      316.04      434.21    122.12 o 
   4   4  14     3635.03     3514.03    140.15 o 
   5   4  14      304.52      347.26    139.88 o 
   6   4  14      435.03      347.91    125.57 o 
   7   4  14      568.98      879.46    137.75 o 
   8   4  14      310.26      276.24    155.94 o 
   9   4  14       84.75      157.36    143.63 o 
  10   4  14      779.20      761.30    134.82 o 
  -9   5  14      380.21      483.23    234.60 o 
  -8   5  14      598.42      646.52    179.06 o 
  -7   5  14       23.04       33.30    146.47 o 
  -6   5  14      599.44      661.30    138.88 o 
  -5   5  14       77.35      103.43    135.41 o 
  -4   5  14      570.11      632.57    144.40 o 
  -3   5  14     4490.77     4479.26    137.12 o 
  -2   5  14     1134.96     1039.78    112.16 o 
  -1   5  14      331.45      474.66     91.59 o 
   0   5  14      379.94      307.14     92.99 o 
   1   5  14      466.81      580.20     96.06 o 
   2   5  14      829.29      716.40    124.55 o 
   3   5  14     4636.20     4399.78    164.74 o 
   4   5  14      650.64      690.89    129.04 o 
   5   5  14       16.69       80.26    148.13 o 
   6   5  14      424.80      419.76    125.51 o 
   7   5  14       82.84       31.08     44.24 o 
   8   5  14      503.19      547.40    154.27 o 
   9   5  14      454.72      481.65    145.83 o 
  10   5  14      148.62      226.09    119.60 o 
  -8   6  14       61.02        1.70     32.12 o 
  -7   6  14      518.23      689.47    211.13 o 
  -6   6  14      624.40      857.82    198.87 o 
  -5   6  14      789.74      832.68    192.62 o 
  -4   6  14      796.61      862.83    152.09 o 
  -3   6  14      776.43      810.90    138.16 o 
  -2   6  14       31.91       39.98    128.29 o 
  -1   6  14     3187.21     3262.55    106.75 o 
   0   6  14     4315.77     4009.34    122.45 o 
   1   6  14     3166.37     3229.80    128.39 o 
   2   6  14       70.17       43.99     82.56 o 
   3   6  14      904.99      881.29    156.25 o 
   4   6  14      736.28      844.50    136.74 o 
   5   6  14      555.02      650.01    162.56 o 
   6   6  14      364.65      500.18    130.58 o 
   7   6  14      730.89      936.21    140.23 o 
   8   6  14      114.56      174.29    145.13 o 
   9   6  14      152.36       87.49    160.11 o 
  10   6  14      565.78      373.79    114.81 o 
  -8   7  14      505.86      540.02    224.72 o 
  -7   7  14       95.98       18.01    190.84 o 
  -6   7  14      206.11      331.02    190.58 o 
  -5   7  14      770.71     1015.54    166.07 o 
  -4   7  14        0.28       16.52     47.43 o 
  -3   7  14     3140.30     3042.70    151.08 o 
  -2   7  14      348.11      280.94    136.52 o 
  -1   7  14      315.49      256.13    104.85 o 
   0   7  14      271.57      229.81    128.97 o 
   1   7  14      108.17       85.31    125.26 o 
   2   7  14      342.90      233.33    136.62 o 
   3   7  14     3176.13     3087.65    177.03 o 
   4   7  14       20.90      -32.35     42.19 o 
   5   7  14      843.73     1220.25    144.03 o 
   6   7  14      115.74      263.86    141.22 o 
   7   7  14      125.04       18.97    117.29 o 
   8   7  14      573.03      488.60    156.29 o 
   9   7  14      399.05      421.65    151.41 o 
  -8   8  14      110.56      142.12    230.95 o 
  -7   8  14      462.54      400.46    188.64 o 
  -6   8  14      101.31       68.19    205.23 o 
  -5   8  14      629.93      842.59    166.47 o 
  -4   8  14     4589.12     4711.82    180.68 o 
  -3   8  14      135.59      209.57    157.15 o 
  -2   8  14     1125.25     1174.90    142.88 o 
  -1   8  14     3412.59     3323.69    121.56 o 
   0   8  14     2754.26     2560.05    154.57 o 
   1   8  14     3247.05     3449.03    154.00 o 
   2   8  14     1197.96     1165.57    153.69 o 
   3   8  14      197.40      257.91    150.76 o 
   4   8  14     4336.55     4009.87    270.87 o 
   5   8  14      911.66     1069.60    155.51 o 
   6   8  14       14.55        4.77     42.78 o 
   7   8  14      513.89      394.25    128.08 o 
   8   8  14      143.21      174.72    161.03 o 
   9   8  14       79.82      139.96    140.68 o 
  -8   9  14      380.25      146.26    233.17 o 
  -7   9  14      266.77      275.75    193.82 o 
  -6   9  14      439.77      402.25    200.57 o 
  -5   9  14      429.26      426.21    163.94 o 
  -4   9  14       80.44      132.24    172.85 o 
  -3   9  14     3494.81     3564.05    165.59 o 
  -2   9  14      366.24      199.74    159.38 o 
  -1   9  14      145.38      126.52    174.46 o 
   0   9  14     1726.09     1799.12    152.32 o 
   1   9  14      118.06       58.80    130.54 o 
   2   9  14      154.36      199.98    154.88 o 
   3   9  14     3169.32     3258.75    181.70 o 
   4   9  14       22.82       24.43    143.43 o 
   5   9  14      399.00      375.75    158.54 o 
   6   9  14      423.30      549.06    138.49 o 
   7   9  14      318.37      427.18    145.44 o 
   8   9  14      181.79      236.31    175.36 o 
   9   9  14      427.72      301.18    134.66 o 
  -7  10  14       42.49      138.49    206.05 o 
  -6  10  14      113.97       55.63    180.05 o 
  -5  10  14      577.69      563.40    175.56 o 
  -4  10  14     1951.46     1901.30    162.19 o 
  -3  10  14      641.13      618.96    167.71 o 
  -2  10  14      431.06      395.50    163.21 o 
  -1  10  14      617.49      661.64    180.51 o 
   0  10  14        9.55       25.37    113.36 o 
   1  10  14      595.67      604.46    155.61 o 
   2  10  14      352.40      321.51    173.45 o 
   3  10  14      572.42      524.57    186.38 o 
   4  10  14     2538.60     2542.42    175.71 o 
   5  10  14      669.36      656.61    161.07 o 
   6  10  14       90.12      122.69    133.78 o 
   7  10  14       67.44      125.76    174.53 o 
   8  10  14      417.87      382.12    165.85 o 
  -7  11  14      431.04      340.17    246.46 o 
  -6  11  14       43.40       35.79    129.20 o 
  -5  11  14      175.91      296.67    198.92 o 
  -4  11  14      310.46      467.24    183.34 o 
  -3  11  14     3268.72     3231.45    174.70 o 
  -2  11  14       47.86       49.45    147.20 o 
  -1  11  14      286.11      272.07    191.65 o 
   0  11  14        2.78       14.88    110.49 o 
   1  11  14      434.17      432.03    175.76 o 
   2  11  14      178.16      349.75    176.93 o 
   3  11  14     2868.81     3008.32    208.01 o 
   4  11  14      232.18      461.45    219.70 o 
   5  11  14      128.11      189.11    136.31 o 
   6  11  14      107.41      137.34    149.32 o 
   7  11  14      522.08      460.91    196.15 o 
   8  11  14      362.68      207.82    146.50 o 
  -6  12  14       59.99      126.58    226.73 o 
  -5  12  14       38.18        0.57    146.80 o 
  -4  12  14     1140.27     1211.99    166.62 o 
  -3  12  14      630.95      652.98    173.96 o 
  -2  12  14      202.81      142.74    205.69 o 
  -1  12  14       43.23       11.49    304.72 o 
   0  12  14       20.30       18.86    165.13 o 
   1  12  14       22.25      -19.92    112.10 o 
   2  12  14      166.88       47.04     68.53 o 
   3  12  14      522.79      524.19    216.25 o 
   4  12  14      991.89      826.43    222.00 o 
   5  12  14       34.11      194.35    232.32 o 
   6  12  14       77.00      236.69    288.70 o 
   7  12  14       49.04      122.95    181.18 o 
  -6  13  14      118.62      108.73    240.56 o 
  -5  13  14      149.72      150.99    177.84 o 
  -4  13  14      104.67       54.46    183.62 o 
  -3  13  14     1516.01     1724.86    175.69 o 
  -2  13  14      138.70      247.56    209.61 o 
  -1  13  14     1180.20     1342.93    198.95 o 
   0  13  14       29.93       -7.90     65.38 o 
   1  13  14     1147.96     1073.16    209.09 o 
   2  13  14      341.01      277.64    217.00 o 
   3  13  14     1501.67     1684.93    330.95 o 
   4  13  14      137.94      114.21    338.67 o 
   5  13  14      215.48      161.00    258.99 o 
  -5  14  14       94.73       93.47    241.07 o 
  -4  14  14      120.13      188.64    187.83 o 
  -3  14  14      150.44      160.28    224.00 o 
  -2  14  14      544.38      686.72    191.46 o 
  -1  14  14      188.72      277.28    203.84 o 
   0  14  14      482.34      460.32    213.44 o 
   1  14  14      147.11      204.13    258.30 o 
   2  14  14      503.35      453.33    355.49 o 
   3  14  14      126.86       64.87    511.32 o 
   4  14  14      141.78       -5.38    141.71 o 
  -4  15  14       26.21      -94.66    196.72 o 
  -3  15  14      782.55      749.86    157.60 o 
  -2  15  14      493.67      600.07    190.47 o 
  -1  15  14      617.58      688.20    213.50 o 
   0  15  14       44.85       53.47    166.60 o 
   1  15  14      606.72      608.85    247.09 o 
   2  15  14      544.14      585.26    508.27 o 
   3  15  14      761.64      643.77    485.92 o 
  -3  16  14      164.14      263.08    156.66 o 
  -2  16  14       70.90       16.22    264.18 o 
  -1  16  14      199.05      423.58    235.79 o 
   0  16  14       83.74      113.12    226.85 o 
   1  16  14      193.15      286.40    243.08 o 
   3  16  14      165.20      224.82    201.61 o 
  -3  17  14      146.47      262.29    174.90 o 
  -2  17  14      492.90      595.42    186.10 o 
   2  17  14      448.62      533.30    173.41 o 
   3  17  14      209.79       37.16    172.77 o 
  -2  18  14       23.17       98.98    153.03 o 
  -1  18  14      258.24      324.51    163.17 o 
   0  18  14        2.68      163.36    146.26 o 
   1  18  14      251.16      303.04    148.37 o 
  -1  19  14      120.91      110.12    116.15 o 
   0  19  14        1.93      127.63    124.31 o 
   1  19  14      167.57      170.70    116.23 o 
   1   0  15      112.57      105.84     86.25 o 
   2   0  15       13.08      -20.44     80.43 o 
   3   0  15       93.00      109.15    107.26 o 
   4   0  15       22.62      -33.23     86.43 o 
   5   0  15      233.11      375.82    138.42 o 
   6   0  15      739.28      659.25    129.19 o 
   7   0  15      261.04      371.41    135.99 o 
   8   0  15       29.84       35.89    125.66 o 
   9   0  15      513.33      623.09    257.82 o 
  -9   1  15        2.71        4.25     18.50 o 
  -8   1  15     1016.16     1266.07    146.54 o 
  -7   1  15       12.63       62.63    154.69 o 
  -6   1  15      777.27      497.39    136.31 o 
  -5   1  15      126.91      106.41    133.75 o 
  -4   1  15     1260.60     1337.87    117.25 o 
  -3   1  15     1440.13     1424.96    105.20 o 
  -2   1  15     4503.98     4311.42    103.80 o 
  -1   1  15     1401.98     1422.47     84.73 o 
   0   1  15      235.30      105.22     86.68 o 
   1   1  15     1647.11     1762.10     88.68 o 
   2   1  15     4247.62     4184.21    112.84 o 
   3   1  15     1584.19     1575.33    112.74 o 
   4   1  15     1217.00     1185.70    123.83 o 
   5   1  15       94.87        9.84     33.44 o 
   6   1  15      799.28      742.56    132.24 o 
   7   1  15       63.97       10.71     53.38 o 
   8   1  15     1029.21     1349.09    139.06 o 
   9   1  15        0.39        4.64    247.77 o 
  -9   2  15       22.35       89.52    230.23 o 
  -8   2  15      246.83      232.15    140.22 o 
  -7   2  15      956.11      924.40    137.27 o 
  -6   2  15      588.72      551.37    142.27 o 
  -5   2  15     1524.04     1676.65    133.09 o 
  -4   2  15     1684.74     1589.94    121.15 o 
  -3   2  15      526.74      462.22    102.82 o 
  -2   2  15      432.01      443.03    109.82 o 
  -1   2  15      354.23      367.14     90.14 o 
   0   2  15      602.02      604.89     87.11 o 
   1   2  15      383.24      390.62     85.32 o 
   2   2  15      729.89      793.96    100.37 o 
   3   2  15      459.21      486.21    115.66 o 
   4   2  15     1834.06     1650.76    134.14 o 
   5   2  15     1960.66     1936.18    149.40 o 
   6   2  15      354.03      330.51    142.33 o 
   7   2  15     1058.99     1040.29    144.93 o 
   8   2  15      267.59      242.89    145.79 o 
   9   2  15       10.75       75.16    154.95 o 
  -9   3  15       68.36      202.94    228.88 o 
  -8   3  15      850.55     1009.53    143.23 o 
  -7   3  15     1672.61     1666.03    135.33 o 
  -6   3  15      272.65      260.22    142.55 o 
  -5   3  15       47.76       -3.96    118.37 o 
  -4   3  15     2716.20     2653.04    128.73 o 
  -3   3  15     3433.94     3133.49    119.63 o 
  -2   3  15     2818.55     2548.50    118.88 o 
  -1   3  15     2042.54     2099.60     95.69 o 
   0   3  15      443.55      349.25     90.17 o 
   1   3  15     2137.40     2034.00    103.91 o 
   2   3  15     2533.10     2334.31    110.78 o 
   3   3  15     3330.73     3077.23    141.55 o 
   4   3  15     2690.10     2688.44    140.02 o 
   5   3  15       32.62       14.13    141.00 o 
   6   3  15      397.07      376.79    150.29 o 
   7   3  15     1533.23     1460.52    143.57 o 
   8   3  15      904.44     1131.97    145.15 o 
   9   3  15       33.56      131.85    154.56 o 
  -9   4  15      129.23     -133.36    192.31 o 
  -8   4  15      276.28      367.62    163.31 o 
  -7   4  15      323.70      474.87    147.85 o 
  -6   4  15      159.52      267.80    149.17 o 
  -5   4  15      322.46      503.12    140.80 o 
  -4   4  15      127.03       93.02    162.66 o 
  -3   4  15      750.92      471.40    127.12 o 
  -2   4  15      297.22      340.27    113.50 o 
  -1   4  15      366.22      480.18    103.69 o 
   0   4  15      145.94      195.91     94.71 o 
   1   4  15      266.04      246.40     99.89 o 
   2   4  15      503.78      493.58    117.21 o 
   3   4  15      916.99      773.73    138.52 o 
   4   4  15      238.35      147.90    131.16 o 
   5   4  15      512.06      625.84    144.51 o 
   6   4  15       46.08      168.58    129.60 o 
   7   4  15      298.93      429.66    146.87 o 
   8   4  15      213.88      334.89    143.55 o 
   9   4  15      165.53      172.90    173.60 o 
  10   4  15      249.65      200.35    114.95 o 
  -8   5  15      317.09      226.00    208.42 o 
  -7   5  15       41.42       38.55    138.84 o 
  -6   5  15      114.24      193.69    144.72 o 
  -5   5  15      111.33       71.52    178.28 o 
  -4   5  15     1037.06     1341.61    153.20 o 
  -3   5  15      666.12      652.70    140.35 o 
  -2   5  15      499.82      420.35    134.01 o 
  -1   5  15      748.02      765.72    105.55 o 
   0   5  15       47.03       15.00     63.75 o 
   1   5  15      976.13     1029.67    117.58 o 
   2   5  15      406.09      243.71    134.53 o 
   3   5  15      702.74      530.89    143.30 o 
   4   5  15     1171.83     1498.92    183.82 o 
   5   5  15       83.06      130.71    166.55 o 
   6   5  15      137.52      195.05    110.57 o 
   7   5  15        2.32      125.11    138.30 o 
   8   5  15      529.77      681.79    135.54 o 
   9   5  15      208.41      225.60    161.93 o 
  -8   6  15      344.66      352.91    226.30 o 
  -7   6  15      660.98      815.31    167.04 o 
  -6   6  15      884.69      955.32    168.00 o 
  -5   6  15     3427.52     3508.72    176.11 o 
  -4   6  15      539.57      530.32    150.08 o 
  -3   6  15     2560.58     2564.77    146.47 o 
  -2   6  15      127.39       92.71    135.05 o 
  -1   6  15      180.36      174.67    103.17 o 
   0   6  15       63.39      103.89    113.58 o 
   1   6  15      110.30       93.45    138.16 o 
   2   6  15      284.04       84.71    105.46 o 
   3   6  15     2759.27     2494.36    183.20 o 
   4   6  15      506.14      511.82    161.98 o 
   5   6  15     3813.67     4026.82    159.61 o 
   6   6  15      914.35     1089.98    127.64 o 
   7   6  15      566.70      615.43    138.12 o 
   8   6  15      280.51      213.60    167.39 o 
   9   6  15      111.67       88.73    172.19 o 
  -8   7  15      680.53      449.16    261.47 o 
  -7   7  15      240.26      356.13    205.23 o 
  -6   7  15      938.18     1050.83    191.98 o 
  -5   7  15     4065.29     4041.24    210.06 o 
  -4   7  15      896.10      974.60    162.34 o 
  -3   7  15     1969.34     1629.22    148.08 o 
  -2   7  15     2144.84     2154.28    146.65 o 
  -1   7  15     1001.03      953.85    131.46 o 
   0   7  15      246.20      337.80    189.17 o 
   1   7  15      774.14      737.83    132.00 o 
   2   7  15     1819.90     1776.98    167.50 o 
   3   7  15     1847.56     1481.23    186.12 o 
   4   7  15      970.99      946.50    172.85 o 
   5   7  15     4121.45     4037.56    155.33 o 
   6   7  15      914.28      967.53    134.99 o 
   7   7  15      134.60      119.56    119.41 o 
   8   7  15      683.02      466.58    211.63 o 
   9   7  15      417.44      511.90    138.49 o 
  -8   8  15       78.29       89.45    226.07 o 
  -7   8  15        8.19       16.44    202.72 o 
  -6   8  15      341.53      350.49    200.79 o 
  -5   8  15      935.50      864.53    171.56 o 
  -4   8  15       63.72       30.99    160.22 o 
  -3   8  15      557.27      604.81    162.89 o 
  -2   8  15     1017.44     1027.33    147.83 o 
  -1   8  15      193.49      163.68    137.24 o 
   0   8  15      207.93      188.20    158.91 o 
   1   8  15      124.57      199.37    157.17 o 
   2   8  15      835.95      968.28    161.96 o 
   3   8  15      577.90      570.62    180.24 o 
   4   8  15      245.45      170.64    185.48 o 
   5   8  15      589.26      484.67    162.78 o 
   6   8  15      793.94      727.99    132.17 o 
   7   8  15       15.25      -14.71    130.84 o 
   8   8  15      143.81      129.74    175.15 o 
   9   8  15       64.66       50.49    131.99 o 
  -7   9  15      309.12      319.91    188.39 o 
  -6   9  15      601.82      626.12    189.74 o 
  -5   9  15        6.07      116.14    301.42 o 
  -4   9  15       79.56       13.77     45.19 o 
  -3   9  15      138.62      207.36    154.06 o 
  -2   9  15     1280.77     1304.43    154.73 o 
  -1   9  15      202.07      259.35    175.03 o 
   0   9  15       69.52       49.25    144.54 o 
   1   9  15      356.37      599.92    162.51 o 
   2   9  15     1378.05     1680.35    176.75 o 
   3   9  15      225.07      278.42    160.74 o 
   4   9  15      158.03       84.79    220.12 o 
   5   9  15        1.40      -42.48    112.29 o 
   6   9  15      466.49      446.47    129.61 o 
   7   9  15      291.30      350.40    141.35 o 
   8   9  15      178.49      194.20    181.50 o 
   9   9  15      243.61      210.95    110.41 o 
  -7  10  15       10.96       89.24    225.19 o 
  -6  10  15      549.70      579.10    195.39 o 
  -5  10  15      579.22      679.43    180.64 o 
  -4  10  15     2539.38     2919.67    171.00 o 
  -3  10  15      111.55      129.36    193.10 o 
  -2  10  15      709.12      809.88    157.57 o 
  -1  10  15     1617.39     1557.53    190.68 o 
   0  10  15     1215.84     1349.21    172.99 o 
   1  10  15     1526.63     1604.78    165.48 o 
   2  10  15      784.28      800.60    173.48 o 
   3  10  15      169.88      288.31    204.30 o 
   4  10  15     2186.27     2461.61    186.70 o 
   5  10  15      535.17      666.40    152.57 o 
   6  10  15      612.37      623.76    138.13 o 
   7  10  15       26.63      -60.82    290.26 o 
  -7  11  15      300.22      369.73    241.79 o 
  -6  11  15       90.24       59.20    162.24 o 
  -5  11  15       73.72       66.86    215.36 o 
  -4  11  15      481.42      400.99    177.71 o 
  -3  11  15      656.54      591.62    174.66 o 
  -2  11  15      510.02      553.28    174.13 o 
  -1  11  15      122.67      157.14    194.57 o 
   0  11  15      235.76      193.10    202.01 o 
   1  11  15      152.95      279.65    175.50 o 
   2  11  15      355.87      358.14    179.51 o 
   3  11  15      899.57      885.50    211.88 o 
   4  11  15      302.91      431.82    211.47 o 
   5  11  15       58.48      119.07    152.93 o 
   6  11  15      149.68      193.43    174.98 o 
   7  11  15      165.52      187.67    192.07 o 
   8  11  15      260.27       94.91    131.95 o 
  -6  12  15      587.52      738.84    241.67 o 
  -5  12  15      334.45      284.75    169.60 o 
  -4  12  15      356.77      355.07    176.99 o 
  -3  12  15      913.70      709.39    173.82 o 
  -2  12  15      507.67      564.33    211.89 o 
  -1  12  15      137.46      160.08    201.63 o 
   0  12  15     1816.99     2447.66    286.61 o 
   1  12  15       37.80      135.50    221.57 o 
   2  12  15      637.37      521.52    185.70 o 
   3  12  15      931.30      628.13    218.44 o 
   4  12  15      304.90      182.82    229.39 o 
   5  12  15      280.27       85.66    282.88 o 
   6  12  15      690.23      759.71    216.60 o 
   7  12  15      125.66       96.31    163.07 o 
  -5  13  15      100.16       76.70    231.10 o 
  -4  13  15      254.31      205.65    181.00 o 
  -3  13  15       76.74       76.53    165.53 o 
  -2  13  15       29.02       16.64    199.13 o 
  -1  13  15       28.31      148.49    200.67 o 
   0  13  15      204.30      296.28    206.64 o 
   1  13  15       20.06        7.78    199.65 o 
   2  13  15       47.46      -26.02     62.02 o 
   3  13  15      141.52      152.06    223.36 o 
   4  13  15      208.03       13.55    390.50 o 
  -5  14  15      241.37      317.80    232.13 o 
  -4  14  15      312.65      376.99    205.83 o 
  -3  14  15      369.96      385.10    152.79 o 
  -2  14  15      361.80      337.53    198.85 o 
  -1  14  15      775.58      809.38    205.61 o 
   0  14  15     1351.74     1640.81    209.86 o 
   1  14  15      776.35      556.47    325.55 o 
   2  14  15      367.02      224.58    356.64 o 
   3  14  15      358.66      314.54    352.56 o 
  -4  15  15      128.07      259.92    224.82 o 
  -3  15  15       30.50      156.25    163.60 o 
  -2  15  15       14.51       27.99    180.38 o 
  -1  15  15      137.78       40.67    159.11 o 
   0  15  15       25.58      -13.34    186.50 o 
   1  15  15      182.15      203.45    503.33 o 
   2  15  15       17.47      -21.28    234.90 o 
   3  15  15       65.18      135.28    222.28 o 
  -3  16  15       39.86      167.68    195.54 o 
  -2  16  15       18.36       58.42    137.26 o 
  -1  16  15      226.01      237.70    264.86 o 
   0  16  15      583.06      499.60    275.29 o 
   2  16  15       50.68      221.68    191.49 o 
   3  16  15       64.03      171.24    187.97 o 
  -3  17  15       89.02       53.96    161.89 o 
  -2  17  15       47.71      129.31    172.65 o 
  -1  17  15       49.31      205.75    169.97 o 
   0  17  15        9.28      106.09    177.25 o 
   1  17  15       37.77      135.04    178.71 o 
   2  17  15       57.36      232.86    167.32 o 
  -2  18  15       10.28      113.75    136.16 o 
  -1  18  15      202.03      224.04    147.09 o 
   0  18  15      569.79      892.37    139.01 o 
   1  18  15      158.97      248.08    138.98 o 
   2  18  15       28.44      104.80    132.21 o 
   0   0  16     3256.29     3375.94    177.06 o 
   1   0  16     5704.38     5615.90    119.77 o 
   2   0  16      296.88      215.36    110.36 o 
   3   0  16     2369.10     2244.97    128.78 o 
   4   0  16     3935.61     4380.79    146.78 o 
   5   0  16     5544.31     5647.68    171.51 o 
   6   0  16        5.18       60.07    124.27 o 
   7   0  16       28.58      124.20    137.43 o 
   8   0  16      391.42      563.59    129.53 o 
   9   0  16      586.30      922.85    240.04 o 
  -9   1  16      157.64       81.88    250.08 o 
  -8   1  16      193.18      233.07    145.84 o 
  -7   1  16      190.51      140.54    147.45 o 
  -6   1  16     1171.04     1156.47    135.23 o 
  -5   1  16     2132.22     2257.25    147.13 o 
  -4   1  16        9.48       54.42    142.61 o 
  -3   1  16     3358.01     3319.43    134.77 o 
  -2   1  16      872.44      794.48    103.09 o 
  -1   1  16     2134.18     2177.98    118.44 o 
   0   1  16      202.68      275.55     96.00 o 
   1   1  16     2390.92     2326.68    101.52 o 
   2   1  16     1096.71     1035.21    105.10 o 
   3   1  16     3172.14     3289.13    152.80 o 
   4   1  16       40.70       42.35     51.34 o 
   5   1  16     2312.02     2403.03    169.07 o 
   6   1  16     1354.05     1239.23    126.96 o 
   7   1  16      157.65      192.98    135.23 o 
   8   1  16      318.86      499.11    135.12 o 
  -8   2  16       15.70       29.81    138.48 o 
  -7   2  16      935.21     1137.73    142.97 o 
  -6   2  16      203.52      153.06    140.24 o 
  -5   2  16     2464.99     2489.12    137.42 o 
  -4   2  16     1181.60     1330.95    130.64 o 
  -3   2  16      708.34      803.58    124.86 o 
  -2   2  16       61.93       94.82    122.13 o 
  -1   2  16     3394.80     3371.21    106.83 o 
   0   2  16       51.46      112.44     95.11 o 
   1   2  16     3240.72     3130.92    108.10 o 
   2   2  16       74.17       36.19     39.93 o 
   3   2  16      847.10     1006.84    125.62 o 
   4   2  16     1544.46     1465.51    159.51 o 
   5   2  16     2194.36     2512.83    153.65 o 
   6   2  16      320.85      283.00    146.53 o 
   7   2  16     1062.19     1314.82    143.41 o 
   8   2  16        0.66       19.72    137.46 o 
   9   2  16      181.86      111.64    189.25 o 
  -8   3  16      565.86      611.77    136.70 o 
  -7   3  16       67.85        2.27     37.97 o 
  -6   3  16      196.22      295.17    134.85 o 
  -5   3  16      473.13      533.56    141.89 o 
  -4   3  16       29.08       24.91    125.98 o 
  -3   3  16     2631.42     2629.33    154.11 o 
  -2   3  16      318.56      250.05    129.15 o 
  -1   3  16     3680.75     3690.07    109.48 o 
   0   3  16       77.97       59.64     96.91 o 
   1   3  16     3793.97     3887.78    126.30 o 
   2   3  16      300.99      170.80    109.20 o 
   3   3  16     2439.98     2517.20    158.94 o 
   4   3  16       70.27      290.23    166.14 o 
   5   3  16      542.47      722.33    151.29 o 
   6   3  16      202.20      374.15    142.18 o 
   7   3  16      117.91       38.83     61.51 o 
   8   3  16      789.50      872.95    140.36 o 
   9   3  16      184.85      284.84    181.03 o 
  -8   4  16        6.61       39.68    221.91 o 
  -7   4  16      730.71      779.89    140.62 o 
  -6   4  16       25.76       44.04     98.34 o 
  -5   4  16     2770.18     3068.20    187.47 o 
  -4   4  16      558.98      585.42    172.89 o 
  -3   4  16     1095.55     1294.46    138.73 o 
  -2   4  16      458.24      487.02    131.56 o 
  -1   4  16     9239.46     9200.52    146.75 o 
   0   4  16      624.23      623.74    103.54 o 
   1   4  16     9021.96     9138.58    165.59 o 
   2   4  16      506.90      528.41    119.85 o 
   3   4  16     1301.52     1674.58    172.41 o 
   4   4  16      770.27      820.74    171.38 o 
   5   4  16     2412.18     2499.16    146.53 o 
   6   4  16       36.60       -3.45    129.84 o 
   7   4  16      863.57      967.86    143.98 o 
   8   4  16        7.78       95.06    146.47 o 
   9   4  16       37.69       -2.94     22.49 o 
  -8   5  16      266.20      241.15    234.13 o 
  -7   5  16      202.49      201.10    159.71 o 
  -6   5  16      240.54      288.34    167.46 o 
  -5   5  16     1313.35     1451.86    162.83 o 
  -4   5  16      172.36       38.67    119.23 o 
  -3   5  16     6365.14     6413.72    168.97 o 
  -2   5  16      174.08      178.36    157.03 o 
  -1   5  16     1398.21     1408.08    112.65 o 
   0   5  16       39.66       29.58     71.52 o 
   1   5  16     1407.22     1324.60    128.22 o 
   2   5  16      293.90      223.76    148.93 o 
   3   5  16     6195.77     6559.86    225.09 o 
   4   5  16      263.08      223.93    182.28 o 
   5   5  16     1339.20     1602.31    141.51 o 
   6   5  16      142.60      189.71    130.15 o 
   7   5  16      252.79      273.17    160.71 o 
   8   5  16      285.19      415.29    167.41 o 
   9   5  16      800.34      685.98    160.11 o 
  -8   6  16      167.95       39.54    262.12 o 
  -7   6  16      747.79      873.09    160.14 o 
  -6   6  16      271.60      343.06    165.50 o 
  -5   6  16      616.96      800.96    162.97 o 
  -4   6  16      864.54      940.95    157.77 o 
  -3   6  16     2288.01     2373.50    145.75 o 
  -2   6  16      159.80       97.06    139.17 o 
  -1   6  16     1732.78     1692.34    122.56 o 
   0   6  16     5283.88     5293.27    171.91 o 
   1   6  16     1568.03     1599.34    166.72 o 
   2   6  16      127.58      129.56    230.77 o 
   3   6  16     2610.90     2809.90    179.20 o 
   4   6  16     1218.69     1220.06    198.14 o 
   5   6  16      324.43      549.94    159.10 o 
   6   6  16      277.76      320.90    125.11 o 
   7   6  16     1044.10     1236.74    133.09 o 
   8   6  16      115.75      105.18    149.16 o 
   9   6  16       45.29       16.14    151.82 o 
  -8   7  16      326.91      519.40    248.36 o 
  -7   7  16        6.67      -23.81     94.91 o 
  -6   7  16      717.40      719.48    190.73 o 
  -5   7  16      417.51      471.17    187.20 o 
  -4   7  16       66.42      -31.38    133.11 o 
  -3   7  16     3301.36     3335.77    153.68 o 
  -2   7  16      380.96      229.05    154.97 o 
  -1   7  16      179.07      171.68    139.44 o 
   0   7  16      372.54      194.45    139.34 o 
   1   7  16      153.55      256.77    164.48 o 
   2   7  16      300.89      165.29    134.08 o 
   3   7  16     2646.59     2621.73    188.54 o 
   4   7  16       52.67      -19.49    104.68 o 
   5   7  16      439.21      443.66    189.55 o 
   6   7  16      538.59      411.01    134.28 o 
   7   7  16       68.08       52.86    148.14 o 
   8   7  16      226.37      256.17    174.13 o 
   9   7  16      517.14      452.86    126.77 o 
  -7   8  16      586.32      622.69    185.67 o 
  -6   8  16      382.44      251.32    192.49 o 
  -5   8  16     1904.96     2028.79    170.87 o 
  -4   8  16     3318.36     3091.10    164.98 o 
  -3   8  16      538.74      510.59    160.25 o 
  -2   8  16       52.14      140.77    155.25 o 
  -1   8  16     2245.49     2176.42    150.18 o 
   0   8  16     1635.10     1637.81    163.07 o 
   1   8  16     2706.79     2885.68    168.51 o 
   2   8  16       33.75       88.18    173.06 o 
   3   8  16      572.22      608.01    186.42 o 
   4   8  16     2886.19     2512.19    191.41 o 
   5   8  16     1996.30     2217.61    186.78 o 
   6   8  16      231.99      222.71    153.36 o 
   7   8  16      596.09      424.38    146.64 o 
   8   8  16      162.30      127.37    184.44 o 
   9   8  16      234.53      174.26    117.11 o 
  -7   9  16      100.11      221.43    252.66 o 
  -6   9  16      890.17      796.95    184.36 o 
  -5   9  16      200.01      177.42    184.99 o 
  -4   9  16      122.03      237.79    168.98 o 
  -3   9  16      142.32      119.47    149.99 o 
  -2   9  16      652.89      565.54    162.55 o 
  -1   9  16       11.73      119.40    246.00 o 
   0   9  16       58.04       70.60    175.83 o 
   1   9  16       89.01      111.71    168.74 o 
   2   9  16      735.18      672.97    166.01 o 
   3   9  16      531.89      564.81    171.48 o 
   4   9  16       71.92       56.62    176.38 o 
   5   9  16      316.40      139.29    194.78 o 
   6   9  16      885.21      713.26    147.83 o 
   7   9  16       69.95      153.83    168.75 o 
   8   9  16       60.80       21.20    153.10 o 
  -7  10  16       45.17      139.47    248.91 o 
  -6  10  16      254.10      209.63    192.56 o 
  -5  10  16       74.79       72.49    166.55 o 
  -4  10  16      843.83      795.41    166.08 o 
  -3  10  16      317.94      208.86    155.07 o 
  -2  10  16      293.48      272.69    170.24 o 
  -1  10  16     1381.68     1196.83    192.03 o 
   0  10  16     1167.83     1214.48    177.71 o 
   1  10  16     1691.39     1718.22    174.10 o 
   2  10  16      255.32      121.05     99.65 o 
   3  10  16      468.11      834.01    227.86 o 
   4  10  16     1202.27     1112.75    185.23 o 
   5  10  16       39.29       34.45    145.66 o 
   6  10  16      169.20      222.13    148.52 o 
   7  10  16       21.98       85.35    179.66 o 
   8  10  16      195.33      223.36    140.11 o 
  -6  11  16       73.73       18.36    367.98 o 
  -5  11  16      117.50      274.96    172.14 o 
  -4  11  16       25.83      -44.97    173.46 o 
  -3  11  16     3159.77     3134.63    153.51 o 
  -2  11  16      734.16      823.84    189.01 o 
  -1  11  16     1229.55     1112.71    195.47 o 
   0  11  16       33.44       -2.44     18.24 o 
   1  11  16     1205.78     1238.47    181.71 o 
   2  11  16      723.78      710.16    184.54 o 
   3  11  16     3256.94     3363.10    206.18 o 
   4  11  16       59.24      148.32    203.93 o 
   5  11  16       60.44      239.74    159.28 o 
   6  11  16       36.25       57.55    212.66 o 
   7  11  16      290.66      315.09    165.44 o 
  -6  12  16      358.30      519.59    225.10 o 
  -5  12  16      709.05      525.55    173.71 o 
  -4  12  16      374.99      437.80    173.39 o 
  -3  12  16      238.49      287.55    153.26 o 
  -2  12  16       43.28       25.91    136.82 o 
  -1  12  16      215.55      157.82    189.63 o 
   0  12  16      230.03      287.63    299.51 o 
   1  12  16      193.05      269.18    257.22 o 
   2  12  16       37.85      154.60    202.37 o 
   3  12  16      203.16      318.86    177.93 o 
   4  12  16      281.75      307.73    240.15 o 
   5  12  16      739.96      296.79    235.72 o 
   6  12  16      345.69      296.98    200.22 o 
  -5  13  16       58.71      187.87    243.48 o 
  -4  13  16      150.16      168.93    168.71 o 
  -3  13  16     1546.33     1716.73    161.67 o 
  -2  13  16        2.67       72.35    133.37 o 
  -1  13  16      969.35      893.78    212.50 o 
   0  13  16        2.78       49.65    257.71 o 
   1  13  16     1064.92      978.16    320.32 o 
   2  13  16       33.07       56.46    389.84 o 
   3  13  16     1594.56     1648.97    174.11 o 
   4  13  16      183.54      372.17    422.47 o 
  -4  14  16      196.82      276.50    235.74 o 
  -3  14  16       87.73       41.71     48.19 o 
  -2  14  16      104.96      105.08    164.15 o 
  -1  14  16      728.11      635.90    200.78 o 
   0  14  16      273.16       92.65    306.43 o 
   1  14  16      613.74      480.83    321.73 o 
   2  14  16       92.99       -4.16    103.23 o 
   3  14  16      103.23      140.56    243.20 o 
  -3  15  16      594.62      741.40    159.78 o 
  -2  15  16      125.74      248.10    210.22 o 
  -1  15  16      406.71      451.16    209.45 o 
   0  15  16        3.82       46.82    470.86 o 
   1  15  16      473.81      107.67    476.41 o 
   2  15  16      152.71      251.25    210.61 o 
   3  15  16      551.86      706.79    206.91 o 
  -3  16  16       51.21      200.35    177.16 o 
  -2  16  16       18.99      156.58    197.26 o 
  -1  16  16      262.24      418.34    197.47 o 
   0  16  16       83.62       95.16    186.03 o 
   1  16  16      246.23      457.98    179.84 o 
   2  16  16       18.48      151.57    182.62 o 
   3  16  16       63.79       -2.57    206.65 o 
  -2  17  16      111.31      176.20    157.93 o 
  -1  17  16      257.79      425.56    162.00 o 
   0  17  16       34.39      179.96    167.81 o 
   1  17  16      312.33      306.03    164.66 o 
   2  17  16       59.93      193.02    149.71 o 
  -1  18  16       51.96      113.08    123.11 o 
   0  18  16       25.69       74.60    125.47 o 
   1  18  16      109.85      134.84    127.96 o 
   1   0  17      184.16      278.37    106.24 o 
   2   0  17      150.78      201.94    119.78 o 
   3   0  17      871.10     1064.51    128.50 o 
   4   0  17       46.42      -40.26    115.21 o 
   5   0  17     2170.41     2085.84    162.38 o 
   6   0  17        3.64      -25.42     87.01 o 
   7   0  17        8.34       49.27    136.46 o 
   8   0  17       68.71      -22.10     99.62 o 
  -8   1  17      224.46      361.55    149.94 o 
  -7   1  17      216.83      309.77    142.72 o 
  -6   1  17       92.66       27.93     44.71 o 
  -5   1  17     1148.54     1266.93    141.34 o 
  -4   1  17      637.89      794.03    179.08 o 
  -3   1  17      808.21      915.70    138.91 o 
  -2   1  17     3573.57     3465.26    140.91 o 
  -1   1  17      131.80      101.51    147.84 o 
   0   1  17       68.39      154.93    102.81 o 
   1   1  17       90.94       56.70    110.21 o 
   2   1  17     2973.09     2879.47    121.88 o 
   3   1  17      947.94      875.41    134.53 o 
   4   1  17      325.98      479.93    163.55 o 
   5   1  17     1211.88     1365.69    148.28 o 
   6   1  17       64.40       30.32    135.66 o 
   7   1  17      264.47      288.97    139.59 o 
   8   1  17      198.19      381.32    142.21 o 
   9   1  17       64.76       27.74    174.89 o 
  -8   2  17       67.90      -51.41    102.32 o 
  -7   2  17       97.30      101.09    123.30 o 
  -6   2  17      553.82      426.25    147.71 o 
  -5   2  17      603.84      732.61    133.10 o 
  -4   2  17     1145.77     1047.86    149.89 o 
  -3   2  17      118.56      100.02    182.85 o 
  -2   2  17      630.55      592.49    135.89 o 
  -1   2  17      143.03      141.31    106.74 o 
   0   2  17      382.34      369.40    106.37 o 
   1   2  17      123.68      138.93    106.61 o 
   2   2  17      362.30      430.30    119.57 o 
   3   2  17      166.00      191.03    138.52 o 
   4   2  17     1357.66     1403.96    161.07 o 
   5   2  17      655.64      694.53    127.28 o 
   6   2  17      438.16      302.10    140.44 o 
   7   2  17      108.11       90.70    128.96 o 
   8   2  17       47.22       21.09     48.88 o 
   9   2  17       88.34       40.09    165.15 o 
  -8   3  17      371.38      512.32    164.72 o 
  -7   3  17      358.02      293.72    140.62 o 
  -6   3  17      312.49      326.94    142.22 o 
  -5   3  17      108.40       48.45     57.01 o 
  -4   3  17     1570.30     1705.15    176.33 o 
  -3   3  17      675.94      729.54    181.46 o 
  -2   3  17     4257.10     4139.14    150.07 o 
  -1   3  17      885.49      969.31    106.26 o 
   0   3  17        7.47       35.53     71.41 o 
   1   3  17      802.62      859.45    117.48 o 
   2   3  17     4069.21     4210.58    150.86 o 
   3   3  17      923.32      951.85    159.21 o 
   4   3  17     1402.69     1684.83    174.72 o 
   5   3  17      114.20       16.51     32.41 o 
   6   3  17      332.97      366.36    141.74 o 
   7   3  17      348.37      440.48    131.75 o 
   8   3  17      439.51      657.98    134.36 o 
   9   3  17      202.43       86.25    166.97 o 
  -8   4  17      410.08      347.32    235.01 o 
  -7   4  17      445.59      392.35    140.51 o 
  -6   4  17       73.54       79.63    160.43 o 
  -5   4  17      429.88      473.66    175.13 o 
  -4   4  17      237.26      356.44    180.00 o 
  -3   4  17      186.76      154.93    200.12 o 
  -2   4  17     2114.99     2299.67    152.95 o 
  -1   4  17      119.24      158.25    131.95 o 
   0   4  17     1281.90     1233.99    111.98 o 
   1   4  17      155.67      178.04    130.73 o 
   2   4  17     1800.51     2020.74    139.16 o 
   3   4  17      222.84       57.18    107.94 o 
   4   4  17      200.18      213.28    175.26 o 
   5   4  17      357.57      495.62    154.24 o 
   6   4  17       45.41       81.79    139.30 o 
   7   4  17      568.42      496.31    135.47 o 
   8   4  17      361.81      356.25    168.80 o 
  -8   5  17      421.12      471.31    234.07 o 
  -7   5  17      325.09      221.84    153.14 o 
  -6   5  17      520.58      560.91    166.62 o 
  -5   5  17      105.82       60.61     68.31 o 
  -4   5  17      760.28      929.31    179.64 o 
  -3   5  17     2874.94     2621.39    155.16 o 
  -2   5  17     1529.79     1518.04    185.21 o 
  -1   5  17      457.99      512.98    122.63 o 
   0   5  17        7.40       84.69    100.59 o 
   1   5  17      496.36      461.41    135.88 o 
   2   5  17     1329.51     1266.99    152.77 o 
   3   5  17     2830.59     2749.15    179.24 o 
   4   5  17      258.52      354.22    184.91 o 
   5   5  17       99.00      163.41    159.61 o 
   6   5  17      615.57      707.89    132.31 o 
   7   5  17      216.11      218.04    149.11 o 
   8   5  17      481.10      620.43    147.08 o 
   9   5  17      165.22      138.66    137.20 o 
  -8   6  17      173.95      210.14    229.08 o 
  -7   6  17      411.88      454.61    156.27 o 
  -6   6  17     1210.19     1135.59    156.20 o 
  -5   6  17       61.44      114.36    183.90 o 
  -4   6  17     4003.11     3826.45    150.24 o 
  -3   6  17       47.89      149.28    164.85 o 
  -2   6  17     1008.21      942.67    168.19 o 
  -1   6  17      126.14      172.25    134.42 o 
   0   6  17      121.27      268.65    141.92 o 
   1   6  17      120.86      200.64    163.06 o 
   2   6  17      840.99      873.98    163.89 o 
   3   6  17       67.77       23.85     78.18 o 
   4   6  17     4359.00     4351.06    173.58 o 
   5   6  17       78.31       51.67    111.91 o 
   6   6  17     1293.50     1233.67    127.38 o 
   7   6  17      425.94      502.81    145.32 o 
   8   6  17      130.02      -67.20    245.88 o 
   9   6  17        6.84      -78.57    182.93 o 
  -7   7  17      243.82      152.37    209.16 o 
  -6   7  17      521.41      452.84    197.70 o 
  -5   7  17       41.94       89.94    147.09 o 
  -4   7  17       59.49      184.11    184.61 o 
  -3   7  17      110.71      116.26    183.26 o 
  -2   7  17     3324.59     3620.28    199.79 o 
  -1   7  17      312.22      422.32    144.17 o 
   0   7  17      226.29      218.86    173.07 o 
   1   7  17      220.31      265.97    171.95 o 
   2   7  17     3433.82     3882.66    205.82 o 
   3   7  17      223.06      212.53    186.83 o 
   4   7  17       82.30       77.52    211.70 o 
   5   7  17       60.22       54.53    126.97 o 
   6   7  17      495.43      298.27    132.25 o 
   7   7  17      107.70      117.97    230.06 o 
   8   7  17      639.30      636.20    184.23 o 
   9   7  17      250.01      215.01    113.15 o 
  -7   8  17      231.12      130.49    242.99 o 
  -6   8  17       64.40      128.58    197.29 o 
  -5   8  17      443.51      356.02    190.03 o 
  -4   8  17       94.43       76.00    190.45 o 
  -3   8  17      335.57      220.48    157.29 o 
  -2   8  17      777.53      900.57    217.39 o 
  -1   8  17       22.09       25.29     95.72 o 
   0   8  17      154.50      111.58    158.81 o 
   1   8  17        6.93       65.33    193.64 o 
   2   8  17      834.26      978.23    185.24 o 
   3   8  17      381.87      413.29    169.33 o 
   4   8  17      285.83      235.96    190.79 o 
   5   8  17      271.19      234.20    185.01 o 
   6   8  17      152.93       75.45    155.59 o 
   7   8  17      302.77      274.25    215.32 o 
   8   8  17       19.70        5.87    157.09 o 
  -7   9  17      147.06      177.67    233.55 o 
  -6   9  17      434.16      419.06    199.87 o 
  -5   9  17      300.21      298.98    172.47 o 
  -4   9  17      389.47      423.96    176.95 o 
  -3   9  17     1111.33     1143.15    153.11 o 
  -2   9  17      285.14      373.68    156.17 o 
  -1   9  17      580.71      529.26    213.63 o 
   0   9  17      201.32      286.93    168.53 o 
   1   9  17      478.53      393.35    166.98 o 
   2   9  17      198.74      273.55    151.30 o 
   3   9  17     1037.67     1049.55    166.51 o 
   4   9  17      172.32      283.82    196.25 o 
   5   9  17      284.84      309.13    179.48 o 
   6   9  17      302.84      189.47    147.97 o 
   7   9  17       79.77      146.96    193.81 o 
   8   9  17       79.87        7.52    137.07 o 
  -6  10  17      119.54      266.16    214.86 o 
  -5  10  17       12.67       -4.96    163.04 o 
  -4  10  17     1510.09     1551.13    169.39 o 
  -3  10  17       37.93      128.32    141.04 o 
  -2  10  17      525.93      490.09    153.40 o 
  -1  10  17      169.99      180.15    271.67 o 
   0  10  17     1294.52     1596.79    187.32 o 
   1  10  17      220.04      153.90    181.73 o 
   2  10  17      573.32      643.15    159.25 o 
   3  10  17       16.06      110.58    165.41 o 
   4  10  17     1510.77     1714.11    171.93 o 
   5  10  17       47.44      145.11    170.94 o 
   6  10  17      369.54      266.85    223.12 o 
   7  10  17        4.09      119.15    176.05 o 
  -6  11  17       37.90       -6.15     70.06 o 
  -5  11  17      282.28       84.06    128.94 o 
  -4  11  17      258.42      268.85    198.51 o 
  -3  11  17       28.83       90.36    160.55 o 
  -2  11  17       72.82      166.18    173.78 o 
  -1  11  17      249.21      272.18    298.80 o 
   0  11  17      462.37      555.05    305.97 o 
   1  11  17      161.84      169.68    186.95 o 
   2  11  17       25.63       41.98    159.55 o 
   3  11  17       11.70      -27.14     85.27 o 
   4  11  17      176.59      175.10    176.81 o 
   5  11  17      286.87      255.34    148.05 o 
   6  11  17       49.03       40.91    195.32 o 
  -5  12  17      303.46      332.42    252.03 o 
  -4  12  17      217.24      253.17    173.55 o 
  -3  12  17      431.96      475.73    154.84 o 
  -2  12  17      391.91      376.27    166.08 o 
  -1  12  17      232.61      244.46    287.80 o 
   0  12  17     2077.64     2750.10    302.51 o 
   1  12  17      289.15      291.50    269.58 o 
   2  12  17      333.72      457.97    165.71 o 
   3  12  17      361.97      346.75    176.61 o 
   4  12  17      123.05      256.00    248.88 o 
   6  12  17      657.39      619.85    174.76 o 
  -4  13  17      154.84      256.80    243.10 o 
  -3  13  17       12.47      121.77    157.85 o 
  -2  13  17       21.47       40.85    159.07 o 
  -1  13  17      171.11      188.03    163.37 o 
   0  13  17       51.74      190.77    307.20 o 
   1  13  17      189.78      216.72    319.95 o 
   2  13  17        9.11       -8.20    221.67 o 
   3  13  17       37.57      101.12    137.00 o 
  -3  14  17      118.66       55.61    162.91 o 
  -2  14  17      540.97      512.63    150.89 o 
  -1  14  17       88.06      122.92    194.30 o 
   0  14  17     2784.13     2795.46    213.07 o 
   1  14  17       51.68      102.16    181.14 o 
   2  14  17      533.64      510.13    243.37 o 
   3  14  17      112.46      248.06    222.49 o 
  -3  15  17       15.63       27.93    515.20 o 
  -2  15  17      188.84      273.44    159.45 o 
  -1  15  17       73.35      200.73    217.87 o 
   0  15  17       70.17      108.97    220.52 o 
   1  15  17       79.44      164.29    201.49 o 
   2  15  17      208.11      306.54    198.28 o 
   3  15  17       41.40       40.73    194.29 o 
  -2  16  17        2.32      202.52    173.82 o 
  -1  16  17       18.77      116.64    169.83 o 
   1  16  17        9.46      202.83    178.55 o 
   2  16  17       13.40       88.91    167.80 o 
  -1  17  17      164.99      331.06    145.02 o 
   0  17  17        6.28      107.25    151.91 o 
   1  17  17      150.92      320.05    149.00 o 
   2  17  17      171.64       99.48    136.33 o 
   0  18  17      274.85       55.01    118.00 o 
   0   0  18     1294.61     1271.75    196.25 o 
   1   0  18     2405.66     2276.31    142.76 o 
   2   0  18        1.70        1.46     64.76 o 
   3   0  18      109.19      138.07    147.65 o 
   4   0  18      340.47      286.63    175.21 o 
   5   0  18     1176.08     1747.25    163.58 o 
   6   0  18      217.12      302.37    141.00 o 
   7   0  18       30.34       44.07    105.68 o 
  -8   1  18      554.39      711.53    253.80 o 
  -7   1  18       67.01       29.47    106.60 o 
  -6   1  18      601.29      518.38    158.00 o 
  -5   1  18       32.46      113.82    145.23 o 
  -4   1  18      358.21      359.68    192.00 o 
  -3   1  18     2665.92     2781.37    145.42 o 
  -2   1  18      260.06      168.41    157.24 o 
  -1   1  18      256.57      247.92    149.73 o 
   0   1  18      168.10      225.96    112.15 o 
   1   1  18      320.33      294.70    120.80 o 
   2   1  18      386.81      286.33    131.25 o 
   3   1  18     2475.52     2667.47    146.82 o 
   4   1  18      234.83      294.12    162.16 o 
   5   1  18        6.32      -36.55     98.60 o 
   6   1  18      770.11      764.36    137.46 o 
   7   1  18       49.61       42.03    134.95 o 
   8   1  18      661.67      695.01    163.02 o 
  -8   2  18      375.94      369.02    153.39 o 
  -7   2  18     1490.73     1440.20    137.31 o 
  -6   2  18      178.33      226.57    146.54 o 
  -5   2  18     3394.89     3537.37    147.40 o 
  -4   2  18        8.06      -17.37    198.89 o 
  -3   2  18      199.54      111.46    199.18 o 
  -2   2  18      264.23      233.75    159.29 o 
  -1   2  18     2026.46     1896.28    117.99 o 
   0   2  18       36.16      202.04    125.81 o 
   1   2  18     2028.92     1876.57    134.09 o 
   2   2  18      273.01      204.74    137.36 o 
   3   2  18      169.60      150.51    141.57 o 
   4   2  18       19.00        5.01     45.42 o 
   5   2  18     3373.90     3520.89    156.51 o 
   6   2  18      202.44      216.02    139.69 o 
   7   2  18     1538.57     1516.01    126.20 o 
   8   2  18      300.33      201.59    156.42 o 
   9   2  18      197.12       58.96    150.46 o 
  -8   3  18      722.27      827.15    249.73 o 
  -7   3  18        3.91       72.76    142.30 o 
  -6   3  18      619.27      708.15    142.41 o 
  -5   3  18      563.10      537.75    164.20 o 
  -4   3  18      230.38      327.16    364.77 o 
  -3   3  18     2228.35     2210.98    251.01 o 
  -2   3  18      752.93      698.45    159.20 o 
  -1   3  18      227.24      123.84    120.01 o 
   0   3  18      194.80      225.64    121.99 o 
   1   3  18      339.30      222.28    131.55 o 
   2   3  18      881.69      678.47    143.46 o 
   3   3  18     1913.14     1798.40    172.61 o 
   4   3  18      252.57      344.59    182.91 o 
   5   3  18      399.12      381.85    147.47 o 
   6   3  18      735.49      903.59    142.96 o 
   7   3  18        0.73        7.31     40.36 o 
   8   3  18      953.61      983.28    153.35 o 
   9   3  18       67.79       57.11    145.85 o 
  -8   4  18       93.52      148.42    249.79 o 
  -7   4  18      170.46      196.46    153.01 o 
  -6   4  18      278.79      305.74    162.07 o 
  -5   4  18      976.03     1099.43    166.90 o 
  -4   4  18      875.42      715.68    169.45 o 
  -3   4  18      333.59      388.76    208.54 o 
  -2   4  18     2021.08     1968.55    166.16 o 
  -1   4  18     4267.14     4509.83    144.98 o 
   0   4  18       17.20       42.30     87.30 o 
   1   4  18     4516.70     4993.52    174.31 o 
   2   4  18     2088.38     2085.62    154.01 o 
   3   4  18      472.81      464.62    168.72 o 
   4   4  18     1025.62      985.00    160.66 o 
   5   4  18     1382.58     1433.70    151.03 o 
   6   4  18      260.44      378.53    145.70 o 
   7   4  18      192.91      314.77    124.69 o 
   8   4  18       38.49       44.38    185.08 o 
   9   4  18      261.81      100.15    142.70 o 
  -7   5  18       72.76      117.09    162.40 o 
  -6   5  18      326.51      245.84    166.49 o 
  -5   5  18      122.59       16.54     92.76 o 
  -4   5  18     1173.65     1199.64    163.49 o 
  -3   5  18     6465.89     6511.67    281.62 o 
  -2   5  18      131.73       91.57    192.36 o 
  -1   5  18      973.96     1019.12    135.58 o 
   0   5  18       16.08      136.76    145.42 o 
   1   5  18      890.65      950.32    140.31 o 
   2   5  18      183.38       38.31    192.19 o 
   3   5  18     5739.74     5819.40    228.08 o 
   4   5  18     1400.47     1369.27    158.43 o 
   5   5  18       36.86       35.21    186.29 o 
   6   5  18      269.87      158.99    154.27 o 
   7   5  18       28.57      152.36    145.34 o 
   8   5  18      269.23      484.13    170.03 o 
   9   5  18       85.25       44.76    129.86 o 
  -7   6  18     1578.62     1651.19    154.54 o 
  -6   6  18      587.19      598.24    161.29 o 
  -5   6  18      577.91      489.46    160.00 o 
  -4   6  18      289.96      310.88    151.16 o 
  -3   6  18      265.33      227.93    208.78 o 
  -2   6  18      840.26      801.96    198.65 o 
  -1   6  18     1302.61     1454.64    136.82 o 
   0   6  18      211.38      104.56    167.57 o 
   1   6  18     2093.63     2379.83    191.43 o 
   2   6  18      806.78      646.75    173.75 o 
   3   6  18      321.78      216.27    205.29 o 
   4   6  18      396.84      287.30    164.15 o 
   5   6  18      811.47      738.01    182.88 o 
   6   6  18      506.28      453.06    140.86 o 
   7   6  18     1781.20     1974.72    141.52 o 
   8   6  18      262.50      237.62    176.62 o 
   9   6  18       17.06       -8.59     61.75 o 
  -7   7  18       65.68      273.34    255.66 o 
  -6   7  18       76.38      164.59    160.63 o 
  -5   7  18      297.34      385.53    166.85 o 
  -4   7  18      291.19      268.78    154.65 o 
  -3   7  18      359.39      420.61    138.99 o 
  -2   7  18      106.72      190.96    206.88 o 
  -1   7  18      363.70      280.66    151.11 o 
   0   7  18      185.57      142.87    153.93 o 
   1   7  18      132.61      137.06    165.01 o 
   2   7  18       68.84      181.12    178.84 o 
   3   7  18      282.54      389.30    156.24 o 
   4   7  18      298.33      172.17    183.15 o 
   5   7  18      290.95      304.12    169.68 o 
   6   7  18       30.14       -6.54     87.31 o 
   7   7  18        5.79       80.42    202.72 o 
   8   7  18      260.50      328.42    165.27 o 
  -7   8  18      133.56      218.54    234.53 o 
  -6   8  18      125.91      169.46    191.67 o 
  -5   8  18     1054.54      986.63    192.28 o 
  -4   8  18      198.89       56.53    168.51 o 
  -3   8  18        9.48       38.78    115.95 o 
  -2   8  18       14.46      105.64    165.13 o 
  -1   8  18     1767.07     1705.58    226.49 o 
   0   8  18      791.42      878.59    189.99 o 
   1   8  18     2138.24     2298.44    182.36 o 
   2   8  18       23.09      195.76    151.70 o 
   3   8  18       25.51      -22.39     83.41 o 
   4   8  18       84.13      105.26    130.38 o 
   5   8  18     1364.56     1370.34    157.31 o 
   6   8  18      242.63      277.27    145.09 o 
   7   8  18      180.76      234.14    189.90 o 
   8   8  18       29.96       41.27    137.60 o 
  -6   9  18      741.90      569.26    188.50 o 
  -5   9  18       11.78      -22.10    155.87 o 
  -4   9  18       29.94       75.68    179.81 o 
  -3   9  18      393.68      476.51    159.93 o 
  -2   9  18      341.95      369.06    188.07 o 
  -1   9  18      484.57      441.16    220.65 o 
   0   9  18      446.07      629.46    153.64 o 
   1   9  18      203.50      299.49    150.40 o 
   2   9  18      424.26      360.50    153.45 o 
   3   9  18      400.43      569.43    169.20 o 
   4   9  18       16.46       49.52    200.56 o 
   5   9  18       65.14      149.43    175.15 o 
   6   9  18      657.03      410.32    208.12 o 
   7   9  18      298.80      378.06    178.92 o 
   8   9  18      265.34      181.48    122.02 o 
  -6  10  18      749.40      404.33    231.41 o 
  -5  10  18        6.35       16.47    204.22 o 
  -4  10  18       16.34       49.49    163.92 o 
  -3  10  18      330.06      281.28    156.89 o 
  -2  10  18       24.20      142.74    222.68 o 
  -1  10  18      798.65      959.14    213.78 o 
   0  10  18      157.48      189.23    187.00 o 
   1  10  18      933.92      809.74    162.24 o 
   2  10  18       30.20       92.21    144.11 o 
   3  10  18      504.90      408.68    147.60 o 
   4  10  18       69.82      138.11    128.55 o 
   5  10  18       19.10        5.22    110.96 o 
   6  10  18      518.02      372.33    187.81 o 
   7  10  18       73.06      101.24    163.41 o 
  -4  11  18       59.05       34.55    175.78 o 
  -3  11  18     1031.10     1141.19    154.75 o 
  -2  11  18       87.28       44.44    211.09 o 
  -1  11  18       78.55      213.20    224.19 o 
   0  11  18      218.83      439.96    219.16 o 
   1  11  18      180.53      312.75    160.75 o 
   2  11  18       90.31      134.63    184.12 o 
   3  11  18     1169.09     1359.40    151.05 o 
   4  11  18       38.67       46.43    166.59 o 
   5  11  18      165.23       56.60    199.21 o 
   6  11  18        2.88       98.23    184.48 o 
   7  11  18      417.80      314.25    134.08 o 
  -5  12  18      290.20      321.78    244.43 o 
  -4  12  18       25.62       69.60    201.67 o 
  -3  12  18      441.48      350.80    154.20 o 
  -2  12  18      419.06      423.16    165.23 o 
  -1  12  18      159.29      290.32    201.33 o 
   0  12  18      250.25      295.39    219.25 o 
   1  12  18      220.12      357.15    198.49 o 
   2  12  18      438.03      406.01    162.93 o 
   3  12  18      302.00      258.79    182.14 o 
   4  12  18       57.24      -29.51    236.66 o 
   5  12  18      252.59      206.12    200.33 o 
   6  12  18      342.04      195.74    156.83 o 
  -4  13  18      297.79      201.76    244.10 o 
  -3  13  18     2010.06     2122.65    147.57 o 
  -2  13  18      332.25      494.15    169.91 o 
  -1  13  18      816.32      940.65    203.69 o 
   0  13  18       83.54      330.23    221.79 o 
   1  13  18      911.74      957.66    206.90 o 
   2  13  18      281.61      434.08    213.24 o 
   3  13  18     2059.70     2423.19    229.31 o 
  -3  14  18      230.89      265.60    202.40 o 
  -2  14  18      176.34      202.37    208.48 o 
  -1  14  18      341.68      410.81    190.45 o 
   0  14  18       97.47      281.53    188.16 o 
   1  14  18      273.78      510.34    222.46 o 
   2  14  18      170.73      314.10    220.75 o 
  -2  15  18       93.53      140.89    180.34 o 
  -1  15  18      802.32     1276.79    182.14 o 
   0  15  18      144.95      200.85    183.03 o 
   1  15  18      852.74     1244.99    183.20 o 
   2  15  18       72.76      134.88    181.34 o 
  -2  16  18      120.72        4.54     50.28 o 
  -1  16  18      232.97      251.31    155.65 o 
   0  16  18        0.25      224.64    159.31 o 
   1  16  18      218.74      276.41    158.47 o 
   2  16  18      111.00       24.44    152.68 o 
   0  17  18       50.47       51.25    128.17 o 
   1  17  18      448.01       49.20    127.45 o 
   1   0  19        0.15        8.21     42.93 o 
   2   0  19      648.91      619.23    148.07 o 
   3   0  19        0.76       67.70    162.93 o 
   4   0  19       21.06      124.17    169.02 o 
   5   0  19       92.43      294.97    149.63 o 
   6   0  19     1204.43     1198.13    135.12 o 
   7   0  19       33.22      176.56    133.84 o 
   8   0  19      152.75      252.17    251.47 o 
  -8   1  19      313.63      109.28    247.75 o 
  -7   1  19      112.62      177.61    163.09 o 
  -6   1  19      127.12      240.43    146.01 o 
  -5   1  19      322.18      291.46    185.29 o 
  -4   1  19     3035.23     3375.09    181.58 o 
  -3   1  19       77.07       77.11    203.24 o 
  -2   1  19     1216.58     1108.93    164.23 o 
  -1   1  19      150.58      183.06    163.62 o 
   0   1  19      156.67      198.74    160.71 o 
   1   1  19      118.76      173.57    124.16 o 
   2   1  19     1520.53     1509.25    144.34 o 
   3   1  19       92.40       70.55    148.72 o 
   4   1  19     3233.11     3687.64    166.51 o 
   5   1  19      365.02      322.07    165.71 o 
   6   1  19       49.11       29.91     38.29 o 
   7   1  19      149.44      192.94    151.16 o 
   8   1  19      315.34      207.14    203.24 o 
  -7   2  19      165.91      181.52    139.33 o 
  -6   2  19      648.96      700.54    154.89 o 
  -5   2  19      800.19      988.44    146.17 o 
  -4   2  19      444.83      581.94    262.04 o 
  -3   2  19      312.78      213.29    206.28 o 
  -2   2  19     2936.76     3127.28    161.19 o 
  -1   2  19      149.27      118.64    157.41 o 
   0   2  19      572.15      393.45    125.60 o 
   1   2  19      131.62       86.95     99.83 o 
   2   2  19     2551.71     2633.72    150.16 o 
   3   2  19      256.78       44.56    144.94 o 
   4   2  19      435.30      591.01    154.89 o 
   5   2  19      496.39      647.80    147.26 o 
   6   2  19      667.28      728.15    134.02 o 
   7   2  19      178.14      271.05    129.35 o 
   8   2  19       33.67       54.17    196.80 o 
  -7   3  19      260.12      324.23    158.65 o 
  -6   3  19      312.36      231.93    177.62 o 
  -5   3  19      575.27      601.79    187.37 o 
  -4   3  19     1703.58     2240.65    252.49 o 
  -3   3  19      528.88      526.46    251.05 o 
  -2   3  19     1489.08     1450.58    167.73 o 
  -1   3  19      764.64      780.92    132.00 o 
   0   3  19       34.44       -6.87     62.56 o 
   1   3  19      776.82      700.10    140.86 o 
   2   3  19     1355.85     1434.56    151.75 o 
   3   3  19      629.19      578.78    164.92 o 
   4   3  19     1015.96     1309.73    152.51 o 
   5   3  19      607.59      568.61    155.95 o 
   6   3  19      254.57      195.28    155.69 o 
   7   3  19      216.10      225.66    127.94 o 
   8   3  19      830.72      780.56    172.94 o 
  -7   4  19      121.63      189.20    163.52 o 
  -6   4  19     1009.43      846.45    167.78 o 
  -5   4  19      374.21      413.53    185.70 o 
  -4   4  19      676.99      857.80    261.45 o 
  -3   4  19      571.34      534.61    203.52 o 
  -2   4  19      985.50     1045.40    169.37 o 
  -1   4  19      754.45      680.39    129.08 o 
   0   4  19      519.28      531.05    136.53 o 
   1   4  19      780.22      831.43    143.77 o 
   2   4  19      819.34      868.35    176.48 o 
   3   4  19      629.25      454.68    182.24 o 
   4   4  19      748.94      905.29    144.55 o 
   5   4  19      542.06      552.13    146.72 o 
   6   4  19     1220.76     1041.68    159.65 o 
   7   4  19      202.27      123.82    202.05 o 
   8   4  19      601.81      588.18    165.07 o 
  -7   5  19       93.26       51.21    165.06 o 
  -6   5  19      512.75      510.01    166.05 o 
  -5   5  19      757.25      765.88    168.24 o 
  -4   5  19     1023.49     1172.22    247.65 o 
  -3   5  19      730.45      791.08    203.13 o 
  -2   5  19     2176.06     2275.07    189.23 o 
  -1   5  19       65.46        8.21     26.69 o 
   0   5  19       19.70       90.15    149.03 o 
   1   5  19       34.09       54.57    136.57 o 
   2   5  19     2380.85     2521.69    180.55 o 
   3   5  19      745.85      857.57    163.58 o 
   4   5  19      513.95      550.63    161.06 o 
   5   5  19      844.26      733.34    144.17 o 
   6   5  19      447.95      337.21    150.57 o 
   7   5  19       41.14      -37.10    109.87 o 
   8   5  19     1068.48     1203.81    153.97 o 
   9   5  19       42.30       68.20    110.51 o 
  -7   6  19      742.09      853.00    158.97 o 
  -6   6  19      294.80      365.99    159.21 o 
  -5   6  19      760.49      669.22    167.25 o 
  -4   6  19     2157.38     2040.88    168.88 o 
  -3   6  19      187.27      212.11    218.74 o 
  -2   6  19      706.61      397.09    214.79 o 
  -1   6  19      289.09      296.22    148.34 o 
   0   6  19       75.57       51.82    174.01 o 
   1   6  19      259.65      334.46    185.33 o 
   2   6  19     1125.26      869.62    183.95 o 
   3   6  19      222.11       85.89     85.15 o 
   4   6  19     2203.53     2130.24    172.29 o 
   5   6  19      513.53      315.18    177.30 o 
   6   6  19      532.88      427.24    141.17 o 
   7   6  19      704.48      901.00    216.42 o 
   8   6  19      198.77      255.38    158.87 o 
  -7   7  19       75.61      165.71    249.64 o 
  -6   7  19        7.26      165.72    153.11 o 
  -5   7  19       96.45       50.88    190.50 o 
  -4   7  19     1453.87     1388.70    159.03 o 
  -3   7  19     1246.58     1148.52    193.09 o 
  -2   7  19     1924.31     2218.73    178.76 o 
  -1   7  19       62.66      153.27    214.04 o 
   0   7  19      251.24      275.80    169.63 o 
   1   7  19       63.80       58.79     71.83 o 
   2   7  19     2121.89     2580.49    157.38 o 
   3   7  19     1469.97     1594.83    164.92 o 
   4   7  19     1330.07     1250.15    157.12 o 
   5   7  19       66.54      112.09    187.51 o 
   6   7  19       38.44      210.92    158.19 o 
   7   7  19       16.04        8.01    198.50 o 
   8   7  19      160.86      267.39    148.75 o 
  -6   8  19       18.24      118.28    334.06 o 
  -5   8  19       49.16      136.59    189.70 o 
  -4   8  19      492.66      326.88    154.26 o 
  -3   8  19      302.90      198.40    153.15 o 
  -2   8  19      600.89      564.36    173.22 o 
  -1   8  19      104.59      164.16    181.83 o 
   0   8  19     2016.48     2362.12    155.86 o 
   1   8  19      104.69       52.21    146.59 o 
   2   8  19      682.29      716.02    151.78 o 
   3   8  19      272.78      368.26    166.43 o 
   4   8  19      414.96      391.66    161.85 o 
   5   8  19       59.36      191.92    156.39 o 
   6   8  19      101.42      106.03    164.74 o 
   7   8  19       94.54      186.32    163.78 o 
   8   8  19       83.89      145.78    129.50 o 
  -6   9  19      577.13      677.17    253.79 o 
  -5   9  19      137.55      174.15    189.62 o 
  -4   9  19      799.21      623.94    182.26 o 
  -3   9  19      477.82      467.24    186.03 o 
  -2   9  19      717.96      748.35    195.62 o 
  -1   9  19      139.70      194.46    201.02 o 
   0   9  19      468.30      493.93    140.32 o 
   1   9  19       87.67       60.12     57.93 o 
   2   9  19      815.28      999.07    142.41 o 
   3   9  19      353.76      365.51    149.36 o 
   4   9  19      560.56      477.49    184.58 o 
   5   9  19      156.98      165.66    161.95 o 
   6   9  19      490.57      455.00    190.84 o 
   7   9  19       48.79      104.55    149.02 o 
   8   9  19      546.53      330.60    105.94 o 
  -5  10  19      115.00       94.90    232.39 o 
  -4  10  19      695.83      539.03    179.46 o 
  -3  10  19        6.28       20.63     97.93 o 
  -2  10  19      563.41      584.64    209.39 o 
  -1  10  19      311.40      369.07    219.25 o 
   0  10  19     2338.30     2973.38    221.90 o 
   1  10  19      266.57      296.95    150.09 o 
   2  10  19      436.70      506.83    150.82 o 
   3  10  19       22.98       -8.12     88.86 o 
   4  10  19      709.60      737.98    161.90 o 
   5  10  19       84.38       -0.05     82.73 o 
   6  10  19      387.39      417.24    187.68 o 
   7  10  19       53.11      133.44    142.12 o 
  -5  11  19      151.48      275.59    239.06 o 
  -4  11  19       39.67       55.68    198.19 o 
  -3  11  19      258.45       89.40     55.68 o 
  -2  11  19      293.38      337.15    210.14 o 
  -1  11  19      177.58      135.81    130.72 o 
   0  11  19      351.68      560.44    235.20 o 
   1  11  19      141.63      144.10    163.66 o 
   2  11  19      485.67      485.64    162.85 o 
   3  11  19      185.24      111.01    149.52 o 
   4  11  19       10.60       11.28     73.80 o 
   5  11  19      159.17      138.33    206.15 o 
   6  11  19       89.18       -1.06    281.28 o 
  -4  12  19      254.49      236.01    249.28 o 
  -3  12  19      344.81      308.19    155.49 o 
  -2  12  19       17.00       57.49    168.44 o 
  -1  12  19       85.86      139.83    183.65 o 
   0  12  19      950.90     1357.60    213.35 o 
   1  12  19      110.30      167.78    222.00 o 
   2  12  19       37.46       73.93    189.49 o 
   3  12  19      291.30      278.19    172.37 o 
   5  12  19      309.05      320.61    182.09 o 
  -2  13  19      108.77      147.44    192.67 o 
  -1  13  19      166.66      228.16    194.13 o 
   0  13  19       49.97      227.46    239.29 o 
   1  13  19      153.56      315.89    197.64 o 
   2  13  19       80.91      127.52    228.20 o 
  -2  14  19      770.66      860.83    203.95 o 
  -1  14  19        2.10      157.17    206.31 o 
   0  14  19     1323.39     1621.90    208.84 o 
   1  14  19        1.60      137.19    215.25 o 
   2  14  19      752.04      992.62    199.70 o 
   3  14  19       45.34      -70.46     70.46 o 
  -1  15  19       48.67      126.14    164.86 o 
   0  15  19       93.70      158.86    166.36 o 
   1  15  19       55.75      138.41    170.07 o 
   0  16  19      849.53      716.20    141.50 o 
   0   0  20     4598.50     5026.97    253.49 o 
   1   0  20     2563.69     2700.37    167.54 o 
   2   0  20      174.10       23.53    173.16 o 
   3   0  20     1349.00     1001.69    156.71 o 
   4   0  20      210.84      191.79    145.91 o 
   5   0  20     4191.09     4815.65    188.32 o 
   6   0  20      311.72      314.57    151.42 o 
   7   0  20       94.37      240.01    126.72 o 
  -7   1  20       50.84      106.93    177.23 o 
  -6   1  20      224.04      251.95    177.63 o 
  -5   1  20      100.61      214.32    189.98 o 
  -4   1  20      275.20      507.20    180.33 o 
  -3   1  20     2186.88     2057.11    217.10 o 
  -2   1  20      213.08      210.38    202.98 o 
  -1   1  20      269.65      295.59    177.55 o 
   0   1  20     1316.53     1377.77    168.69 o 
   1   1  20      218.11      232.38    134.50 o 
   2   1  20      175.22      175.51    151.90 o 
   3   1  20     2041.40     1999.65    154.13 o 
   4   1  20      191.64      313.37    137.49 o 
   5   1  20      198.53      266.71    156.52 o 
   6   1  20      207.55      242.16    152.46 o 
   7   1  20       62.47       84.72    138.53 o 
   8   1  20      190.74      106.18    181.66 o 
  -7   2  20      184.68      254.43    161.09 o 
  -6   2  20       62.42      146.45    145.08 o 
  -5   2  20      831.86     1396.98    250.00 o 
  -4   2  20       26.67      234.24    260.30 o 
  -3   2  20     1042.23     1031.64    183.37 o 
  -2   2  20      937.13      861.31    173.10 o 
  -1   2  20     2288.61     2250.42    165.61 o 
   0   2  20     3103.86     3240.27    137.69 o 
   1   2  20     2465.44     2570.55    153.04 o 
   2   2  20      959.86      863.03    145.82 o 
   3   2  20     1071.50     1108.49    177.67 o 
   4   2  20       24.20      152.76    147.55 o 
   5   2  20     1050.79     1537.94    156.96 o 
   6   2  20       88.94       98.43    129.87 o 
   7   2  20      113.03      193.56    141.93 o 
   8   2  20      107.61      149.14    170.96 o 
  -7   3  20       25.64       94.38    206.14 o 
  -6   3  20      515.13      319.37    166.77 o 
  -5   3  20      464.36      347.68    243.91 o 
  -4   3  20       32.00      286.10    245.23 o 
  -3   3  20     1207.58     1324.99    213.96 o 
  -2   3  20     2154.21     2188.05    177.20 o 
  -1   3  20      404.72      451.98    139.24 o 
   0   3  20       78.14       39.60    142.33 o 
   1   3  20      304.23      463.28    146.20 o 
   2   3  20     2401.76     2546.39    159.44 o 
   3   3  20     1167.95     1256.03    151.78 o 
   4   3  20       57.10       49.73    144.56 o 
   5   3  20      271.34      266.92    146.11 o 
   6   3  20      541.60      339.08    155.54 o 
   7   3  20       48.62      -81.26    112.53 o 
   8   3  20      421.86      455.16    171.40 o 
  -7   4  20      216.41      286.77    170.20 o 
  -6   4  20      150.43      124.50    173.10 o 
  -5   4  20     1646.85     1830.91    232.60 o 
  -4   4  20      288.52      355.26    252.05 o 
  -3   4  20      785.04      714.81    185.18 o 
  -2   4  20       32.20      -19.48     50.46 o 
  -1   4  20     2175.97     2365.00    143.75 o 
   0   4  20      364.09      473.66    140.75 o 
   1   4  20     2186.39     2516.53    166.31 o 
   2   4  20       29.19       20.55    153.48 o 
   3   4  20      659.73      610.97    161.55 o 
   4   4  20      410.49      261.52    139.45 o 
   5   4  20     1602.84     1634.94    141.82 o 
   6   4  20      131.78      120.09    140.28 o 
   7   4  20      273.71      399.88    222.68 o 
   8   4  20      115.70      228.29    166.24 o 
  -7   5  20       53.95      191.06    156.68 o 
  -6   5  20      191.93      189.09    164.68 o 
  -5   5  20      125.05       59.61    169.22 o 
  -4   5  20     1094.77     1607.81    231.39 o 
  -3   5  20     3176.69     3049.97    212.59 o 
  -2   5  20      560.30      611.21    180.63 o 
  -1   5  20      958.94     1126.42    143.41 o 
   0   5  20      370.36      183.13    148.41 o 
   1   5  20      651.98      754.94    180.79 o 
   2   5  20      512.84      560.75    162.80 o 
   3   5  20     3167.34     3251.49    166.13 o 
   4   5  20     1045.43     1229.68    166.45 o 
   5   5  20      178.28       71.96    136.68 o 
   6   5  20      123.85       36.44    157.92 o 
   7   5  20        9.41       55.15    187.69 o 
   8   5  20      515.16      612.43    147.24 o 
  -7   6  20      607.49      510.87    194.64 o 
  -6   6  20       72.76      150.73    162.47 o 
  -5   6  20      986.26     1257.84    175.78 o 
  -4   6  20      164.87      380.94    238.67 o 
  -3   6  20      218.25      181.59    165.51 o 
  -2   6  20      362.49      366.74    191.92 o 
  -1   6  20     3329.67     3188.95    383.34 o 
   0   6  20        0.47       22.49     32.77 o 
   1   6  20     3225.51     3397.54    403.45 o 
   2   6  20      325.43      447.04    151.27 o 
   3   6  20      215.43      382.61    169.14 o 
   4   6  20      144.37      163.99    171.35 o 
   5   6  20      842.70     1008.55    158.97 o 
   6   6  20       39.14      -47.05     86.51 o 
   7   6  20      774.05      811.61    195.99 o 
   8   6  20      186.32      179.44    128.77 o 
  -6   7  20      106.84      168.24    188.84 o 
  -5   7  20       80.79       15.34     53.31 o 
  -4   7  20      280.04      125.28    209.47 o 
  -3   7  20      375.86      570.67    203.50 o 
  -2   7  20        0.46      140.38    237.91 o 
  -1   7  20      629.67      688.09    185.69 o 
   0   7  20       39.15       80.76    142.49 o 
   1   7  20      312.77      375.93    145.31 o 
   2   7  20        3.78       83.49    167.39 o 
   3   7  20      218.53      362.49    169.68 o 
   4   7  20      179.93      151.14    162.36 o 
   5   7  20       46.00      114.57    165.26 o 
   6   7  20       62.79        7.92    174.96 o 
   7   7  20       13.85       46.91    175.67 o 
   8   7  20       73.25      102.57    119.75 o 
  -6   8  20      122.76      192.60    256.91 o 
  -5   8  20      403.37      394.61    158.18 o 
  -4   8  20      633.03      586.34    186.07 o 
  -3   8  20      169.75       91.30    129.55 o 
  -2   8  20      167.24       55.77    139.37 o 
  -1   8  20      735.09      767.12    186.96 o 
   0   8  20       63.98      171.34    128.58 o 
   1   8  20      744.54      841.22    144.43 o 
   2   8  20      181.39      181.65    152.57 o 
   3   8  20      109.00      193.43    165.32 o 
   4   8  20      588.94      662.00    155.26 o 
   5   8  20      355.46      464.71    143.26 o 
   6   8  20      179.16      109.05    206.45 o 
   7   8  20      204.29      263.33    146.41 o 
   8   8  20       99.28      112.79    101.12 o 
  -5   9  20       58.32       38.56    216.31 o 
  -4   9  20       87.96      197.20    301.49 o 
  -3   9  20     1158.86     1251.71    231.89 o 
  -2   9  20       38.84      131.76    150.86 o 
  -1   9  20      182.24      299.63    197.49 o 
   0   9  20       24.78       30.73    142.17 o 
   1   9  20       45.87      119.64    141.88 o 
   2   9  20       38.75       66.21    137.87 o 
   3   9  20     1074.66     1331.55    170.84 o 
   4   9  20      141.22      367.20    161.96 o 
   5   9  20       17.57       53.31     98.96 o 
   6   9  20       34.68       14.61    189.82 o 
   7   9  20      217.91      331.12    142.12 o 
  -5  10  20        3.89      -57.68    183.94 o 
  -4  10  20      350.64      263.63    248.84 o 
  -3  10  20       35.39       22.43    252.23 o 
  -2  10  20      123.53       88.76    220.26 o 
  -1  10  20     1001.20     1127.06    243.59 o 
   0  10  20      678.08      741.95    176.18 o 
   1  10  20     1124.53     1126.32    149.68 o 
   2  10  20      119.12      111.32    138.58 o 
   3  10  20       56.83      187.76    159.50 o 
   4  10  20      285.02      253.15    161.60 o 
   5  10  20       31.28      108.28    200.41 o 
   6  10  20      281.57       78.63    170.56 o 
   7  10  20       34.26      -27.99     71.00 o 
  -3  11  20      547.16      641.92    312.83 o 
  -2  11  20       48.41       92.61    211.96 o 
  -1  11  20      265.11      470.62    225.66 o 
   0  11  20      225.84      380.85    232.13 o 
   1  11  20      234.42      476.28    206.30 o 
   2  11  20       56.85        9.35     33.87 o 
   3  11  20      779.01      640.79    167.55 o 
   4  11  20       38.22       24.06    211.70 o 
   5  11  20      144.32      123.79    180.59 o 
  -2  12  20      210.30      218.67    211.05 o 
  -1  12  20      217.25      176.76    196.64 o 
   0  12  20       52.73      272.91    200.57 o 
   1  12  20      119.46      263.50    204.09 o 
   2  12  20      207.60      249.43    213.71 o 
   3  12  20      179.69     -100.41    100.81 o 
   5  12  20       10.95       -6.14    114.55 o 
  -2  13  20       19.09       30.23   1788.83 o 
  -1  13  20      416.81      635.72    203.10 o 
   0  13  20        8.39      249.22    202.87 o 
   1  13  20      588.89      755.38    202.66 o 
   2  13  20       12.38      -61.04    139.81 o 
  -3  14  20      127.49      -49.06    113.67 o 
  -1  14  20       60.55      193.81    195.00 o 
   0  14  20      392.73      410.16    195.42 o 
   1  14  20       37.55       57.52    192.35 o 
   0  15  20       28.87      -42.09     68.17 o 
  -2  16  20       40.58      -61.15     61.15 o 
   1   0  21       35.30       -1.10    174.90 o 
   2   0  21      100.63       35.60     71.08 o 
   3   0  21      376.76      433.11    172.15 o 
   4   0  21      368.29      409.37    145.55 o 
   5   0  21      139.60      306.99    156.93 o 
   6   0  21       27.71       90.67    143.42 o 
   7   0  21       81.48       44.94    221.35 o 
  -7   1  21      324.52      369.25    222.54 o 
  -6   1  21      160.25      146.96    175.25 o 
  -5   1  21       65.46       82.27    185.14 o 
  -4   1  21      673.17      955.41    234.20 o 
  -3   1  21      276.93      317.78    191.46 o 
  -2   1  21     1274.80     1521.29    218.00 o 
  -1   1  21      328.30      437.28    178.77 o 
   0   1  21        4.79       19.78    148.88 o 
   1   1  21      348.15      424.87    180.79 o 
   2   1  21     1490.75     1562.89    156.76 o 
   3   1  21      263.29      279.80    138.21 o 
   4   1  21      852.54      813.03    146.17 o 
   5   1  21       93.90      108.66    153.67 o 
   6   1  21      204.64      264.53    143.38 o 
   7   1  21      306.32      319.32    148.39 o 
  -7   2  21       48.25      148.82    193.05 o 
  -6   2  21       35.02      112.82    203.45 o 
  -5   2  21      138.61      210.59    234.72 o 
  -4   2  21      182.38      479.36    235.58 o 
  -3   2  21      877.05      707.64    187.68 o 
  -2   2  21      385.40      394.94    156.73 o 
  -1   2  21      388.29      462.48    175.53 o 
   0   2  21      868.43     1012.33    184.69 o 
   1   2  21      437.44      483.78    148.40 o 
   2   2  21      173.22      180.77    146.73 o 
   3   2  21      872.68      880.70    147.40 o 
   4   2  21      160.61      224.60    148.24 o 
   5   2  21      105.61      130.50    135.91 o 
   6   2  21       20.80       -9.59     68.31 o 
   7   2  21       85.41       84.65    145.54 o 
   8   2  21       80.57      135.97    153.80 o 
  -7   3  21      884.10      765.82    187.18 o 
  -6   3  21      113.44       48.65    194.26 o 
  -5   3  21      358.66      262.19    236.64 o 
  -4   3  21      418.79      612.64    240.24 o 
  -3   3  21     1557.00     1559.23    220.64 o 
  -2   3  21       51.72       94.95    187.02 o 
  -1   3  21      125.74      160.90    213.81 o 
   0   3  21      504.36      332.81    143.63 o 
   1   3  21      104.43      203.05    159.00 o 
   2   3  21      106.27      274.28    148.13 o 
   3   3  21     1672.80     1831.48    152.38 o 
   4   3  21      753.45      685.59    143.29 o 
   5   3  21      326.36      249.02    144.38 o 
   6   3  21       44.22      -18.10    162.97 o 
   7   3  21      813.77      690.83    149.63 o 
   8   3  21      307.18      345.81    147.17 o 
  -7   4  21       54.94       14.46    180.25 o 
  -6   4  21      753.52      740.81    206.99 o 
  -5   4  21       91.99      207.02    231.66 o 
  -4   4  21      982.38     1120.18    239.13 o 
  -3   4  21      607.98      410.57    226.63 o 
  -2   4  21      376.68      345.14    168.69 o 
  -1   4  21       24.95        9.46     48.30 o 
   0   4  21      278.95      520.61    142.51 o 
   1   4  21       34.71      110.71    138.09 o 
   2   4  21      361.87      364.92    158.56 o 
   3   4  21      662.50      668.36    165.76 o 
   4   4  21     1073.38     1131.88    140.34 o 
   5   4  21       39.37      117.99    144.22 o 
   6   4  21      753.12      748.89    146.46 o 
   7   4  21       64.55       95.42    202.44 o 
   8   4  21      385.14      362.07    140.36 o 
  -7   5  21       38.88      110.75    190.89 o 
  -6   5  21      246.50      407.51    207.95 o 
  -5   5  21      661.88      496.10    229.99 o 
  -4   5  21     1819.79     2181.97    222.08 o 
  -3   5  21       94.52      141.06    198.53 o 
  -2   5  21     2351.20     2218.22    188.24 o 
  -1   5  21      605.59      740.00    164.98 o 
   0   5  21        8.18        0.50     58.43 o 
   1   5  21      671.60      541.42    153.75 o 
   2   5  21     2370.67     2291.81    159.39 o 
   3   5  21      134.53      157.84    163.05 o 
   4   5  21     2009.39     2315.72    158.89 o 
   5   5  21      570.63      367.66    135.26 o 
   6   5  21      289.45      343.63    137.54 o 
   7   5  21        7.31       10.70    173.81 o 
   8   5  21      816.00      640.76    125.25 o 
  -6   6  21      179.17      252.55    211.18 o 
  -5   6  21      123.15      226.29    226.06 o 
  -4   6  21      630.28      786.14    219.28 o 
  -3   6  21       18.91       72.76    235.16 o 
  -2   6  21      151.04      199.44    218.46 o 
  -1   6  21       87.84      113.80    200.60 o 
   0   6  21      224.26       85.30     84.85 o 
   1   6  21      112.99       55.62     68.62 o 
   2   6  21      202.07      362.00    161.95 o 
   3   6  21       23.76       98.18    163.06 o 
   4   6  21      582.48      692.53    156.75 o 
   5   6  21      119.71      209.10    167.35 o 
   6   6  21      134.87      257.21    224.69 o 
   7   6  21      295.73      228.03    177.32 o 
   8   6  21       63.74       95.78    112.94 o 
  -6   7  21      118.41      154.56    210.27 o 
  -5   7  21       19.51       14.10    179.44 o 
  -4   7  21      887.14     1042.50    230.16 o 
  -3   7  21       64.83      -33.54    140.56 o 
  -2   7  21      386.22      415.60    208.44 o 
  -1   7  21      205.16      279.45    223.62 o 
   0   7  21        8.20      -23.31    139.69 o 
   1   7  21      248.13      414.66    166.54 o 
   2   7  21      268.15      130.81    103.52 o 
   3   7  21       84.96       53.67    133.17 o 
   4   7  21      855.85     1013.97    161.55 o 
   5   7  21        7.54      100.03    206.50 o 
   6   7  21      217.35      295.95    182.36 o 
   7   7  21       53.98      166.60    160.51 o 
   8   7  21        5.30      -45.79     69.76 o 
  -5   8  21      117.58       47.76    204.96 o 
  -4   8  21      606.32      575.98    191.10 o 
  -3   8  21       48.43       26.07     52.93 o 
  -2   8  21      538.51      492.74    211.72 o 
  -1   8  21      470.51      144.74    125.45 o 
   0   8  21     1460.91     1337.35    143.11 o 
   1   8  21      438.55      210.90    151.84 o 
   2   8  21      435.46      447.30    158.86 o 
   3   8  21       33.80       73.39    131.48 o 
   4   8  21      617.60      796.14    160.87 o 
   5   8  21      149.46      117.53    147.58 o 
   6   8  21      221.65      388.04    188.86 o 
   7   8  21      105.84      230.51    130.88 o 
  -4   9  21      471.20      524.82    306.15 o 
  -3   9  21      138.85      323.85    222.28 o 
  -2   9  21      363.60      496.24    233.08 o 
  -1   9  21      162.63      255.72    211.18 o 
   0   9  21       55.09       94.46    185.90 o 
   1   9  21      200.00      207.86    138.20 o 
   2   9  21      509.39      795.08    160.16 o 
   3   9  21       98.30       52.41     65.71 o 
   4   9  21      572.45      469.85    160.61 o 
   5   9  21        1.95       75.96    190.88 o 
   6   9  21      208.03      252.43    172.63 o 
   7   9  21       85.14       96.39    121.64 o 
  -3  10  21        8.87       13.73   1048.69 o 
  -2  10  21      492.09      535.59    354.08 o 
  -1  10  21       45.44       51.91    223.58 o 
   0  10  21      516.41      550.13    169.54 o 
   1  10  21       57.10       51.02    125.91 o 
   2  10  21      427.45      460.28    155.50 o 
   3  10  21        0.92       15.47    164.12 o 
   4  10  21      230.67      276.33    199.75 o 
   5  10  21      115.23       94.28    189.33 o 
   6  10  21       37.15       46.11    146.20 o 
  -2  11  21       49.47      -78.57    754.86 o 
  -1  11  21       29.19       45.56    369.05 o 
   0  11  21       98.94      136.60    234.71 o 
   1  11  21       31.80      -79.86    282.34 o 
   2  11  21      133.76      162.31    150.68 o 
   3  11  21      202.11       90.43    151.77 o 
   4  11  21       20.48       75.98    198.11 o 
   5  11  21      196.10       95.21    160.21 o 
  -1  12  21       98.52      135.79    193.71 o 
   0  12  21      857.43     1322.53    190.38 o 
   1  12  21       89.91       35.01     20.91 o 
   3  12  21      323.45       38.12   3579.23 o 
  -3  13  21      107.49      -84.84     84.84 o 
  -2  15  21       69.17      -33.49     65.57 o 
   0   0  22     8367.82     8265.02    315.58 o 
   1   0  22      468.64      588.45    151.31 o 
   2   0  22       67.03       21.06    120.69 o 
   3   0  22     1214.52     1172.57    167.39 o 
   4   0  22       18.52       63.27    207.07 o 
   5   0  22     1441.31     1235.85    144.88 o 
   6   0  22       52.51      137.52    234.04 o 
   7   0  22      371.07      695.70    183.19 o 
  -7   1  22      253.24      211.18    172.18 o 
  -6   1  22       27.34       47.22    194.84 o 
  -5   1  22      292.00      336.84    218.68 o 
  -4   1  22       79.79       90.16    355.44 o 
  -3   1  22      473.61      464.21    195.60 o 
  -2   1  22      539.93      409.72    164.71 o 
  -1   1  22      728.89      581.16    147.23 o 
   0   1  22      244.79      251.03    159.92 o 
   1   1  22      491.37      471.22    163.82 o 
   2   1  22      594.21      577.12    166.76 o 
   3   1  22      547.10      489.38    144.25 o 
   4   1  22       86.60       14.98     67.64 o 
   5   1  22      462.62      461.40    147.59 o 
   6   1  22       23.56      -23.66    109.63 o 
   7   1  22      225.99      126.53    135.60 o 
  -7   2  22      326.23      323.41    196.01 o 
  -6   2  22      277.67      320.47    214.13 o 
  -5   2  22      790.39     1188.29    205.54 o 
  -4   2  22       60.47      231.87    240.79 o 
  -3   2  22      990.98      983.68    184.12 o 
  -2   2  22       40.42       19.69    153.60 o 
  -1   2  22      536.45      611.23    161.11 o 
   0   2  22     1654.98     1460.15    154.60 o 
   1   2  22      401.48      490.74    134.53 o 
   2   2  22       28.28       43.21    115.67 o 
   3   2  22      976.69      940.65    139.11 o 
   4   2  22       84.95      110.58    156.36 o 
   5   2  22      863.20     1117.70    137.84 o 
   6   2  22      338.21      368.18    137.62 o 
   7   2  22      388.08      492.87    136.14 o 
  -7   3  22      281.58      115.50    185.45 o 
  -6   3  22      525.31      467.17    193.86 o 
  -5   3  22      258.76      358.31    225.35 o 
  -4   3  22      232.70      363.84    227.52 o 
  -3   3  22      168.70      159.41    219.35 o 
  -2   3  22      458.55      383.11    162.06 o 
  -1   3  22     2291.82     2507.77    170.13 o 
   0   3  22       74.46       74.11    114.12 o 
   1   3  22     2552.22     2871.53    143.54 o 
   2   3  22      552.21      641.99    149.76 o 
   3   3  22      185.35      118.97    107.73 o 
   4   3  22      211.10      259.45    147.70 o 
   5   3  22      316.75      390.84    138.90 o 
   6   3  22      605.45      663.13    144.27 o 
   7   3  22      404.15      314.73    169.90 o 
   8   3  22      294.22      256.67    124.97 o 
  -7   4  22      326.68      358.73    178.13 o 
  -6   4  22       33.71       38.50    223.85 o 
  -5   4  22     2126.81     2331.39    209.52 o 
  -4   4  22       59.46      -13.29     55.63 o 
  -3   4  22      295.59      422.19    210.52 o 
  -2   4  22     1119.20     1110.74    157.48 o 
  -1   4  22     3699.25     3754.82    161.24 o 
   0   4  22      776.11      859.00    149.44 o 
   1   4  22     3586.57     3707.88    148.25 o 
   2   4  22     1086.33     1142.61    157.91 o 
   3   4  22      439.67      531.56    170.55 o 
   4   4  22       91.94      171.01    145.94 o 
   5   4  22     1961.16     2173.67    136.93 o 
   6   4  22        9.80       69.82    225.45 o 
   7   4  22      255.97      216.32    157.45 o 
   8   4  22        8.47      -43.71     97.06 o 
  -7   5  22      137.49      181.57    159.69 o 
  -6   5  22       50.16      -62.68    204.01 o 
  -5   5  22      246.71      254.42    206.51 o 
  -4   5  22      408.05      660.91    233.43 o 
  -3   5  22      908.70      900.21    213.82 o 
  -2   5  22     1565.35     1597.95    187.65 o 
  -1   5  22       83.47       77.21     82.53 o 
   0   5  22       22.97       43.98    138.79 o 
   1   5  22       98.33      234.93    161.09 o 
   2   5  22     1461.06     1429.97    152.40 o 
   3   5  22      955.09      843.55    155.82 o 
   4   5  22      356.68      433.54    162.85 o 
   5   5  22      290.50      244.42    128.25 o 
   6   5  22       23.97       23.92    111.89 o 
   7   5  22       52.68      186.43    166.84 o 
  -7   6  22      468.19       72.43    154.22 o 
  -6   6  22      109.38      117.51    205.02 o 
  -5   6  22     1512.49     1675.54    186.01 o 
  -4   6  22       88.88       45.79    114.32 o 
  -3   6  22      880.14      735.54    209.20 o 
  -2   6  22      488.53      502.89    185.52 o 
  -1   6  22      754.58      605.57    201.45 o 
   0   6  22        1.42       54.45    151.54 o 
   1   6  22      615.61      683.91    157.94 o 
   2   6  22      504.53      342.27    121.95 o 
   3   6  22      899.31      865.66    149.16 o 
   4   6  22       87.33      102.46    137.18 o 
   5   6  22     1529.55     1899.81    147.63 o 
   6   6  22      188.68      128.37    192.56 o 
   7   6  22      525.80      461.07    137.23 o 
  -6   7  22        1.84       13.95    186.09 o 
  -5   7  22      110.37       60.75    146.50 o 
  -4   7  22      430.20      499.29    208.95 o 
  -3   7  22      640.19      630.24    191.11 o 
  -2   7  22      123.20       27.09     54.60 o 
  -1   7  22      461.68      512.29    207.77 o 
   0   7  22      208.58      286.41    155.32 o 
   1   7  22      446.05      633.98    166.29 o 
   2   7  22      145.75      109.95    165.31 o 
   3   7  22      515.76      593.10    161.17 o 
   4   7  22      497.20      761.39    154.46 o 
   5   7  22      131.89      258.11    164.85 o 
   6   7  22        6.51       84.71    163.48 o 
   7   7  22      230.64      176.69    129.28 o 
  -5   8  22      229.00      251.50    207.41 o 
  -4   8  22      630.20      493.38    203.07 o 
  -3   8  22       52.77       96.57    196.95 o 
  -2   8  22      142.42      238.48    236.49 o 
  -1   8  22      227.68      160.93    211.26 o 
   0   8  22        1.41      -77.81     97.26 o 
   1   8  22      215.94      237.21    167.42 o 
   2   8  22      120.52      147.42    164.88 o 
   3   8  22       66.87       93.89    155.43 o 
   4   8  22      590.04      585.47    162.39 o 
   5   8  22      143.99       28.01    202.30 o 
   6   8  22      217.00      135.52    170.04 o 
   7   8  22      188.52      170.57    120.06 o 
  -3   9  22      674.99      926.91    187.03 o 
  -2   9  22       22.92      146.23    228.26 o 
  -1   9  22       91.08       78.44    225.44 o 
   0   9  22       33.31       -9.33    160.56 o 
   1   9  22       39.46      -40.73    173.98 o 
   2   9  22       13.09       25.12     67.10 o 
   3   9  22      708.00     1009.22    150.19 o 
   4   9  22      187.85      186.76    202.08 o 
   5   9  22      172.76      -70.50    284.04 o 
   6   9  22      183.36      124.85    143.77 o 
  -2  10  22      135.28       -5.64    146.05 o 
  -1  10  22      242.82      138.74    210.47 o 
   0  10  22       27.07       74.60    213.46 o 
   1  10  22      255.09      253.83    188.20 o 
   2  10  22      134.74      121.40    166.36 o 
   3  10  22       82.18      101.35    149.68 o 
   4  10  22      592.57      487.70    183.76 o 
   5  10  22      146.43       61.36    162.76 o 
   6  10  22      130.39       62.14    122.81 o 
  -2  11  22       57.69       10.52     20.27 o 
  -1  11  22       88.23       73.81    417.78 o 
   0  11  22        4.60      122.15    396.77 o 
   1  11  22       91.38       40.42    132.50 o 
   2  11  22       52.42       84.55    217.01 o 
   3  11  22      493.04      483.41    201.39 o 
   4  11  22       56.64      132.79    175.84 o 
   5  11  22       13.86       64.36    142.32 o 
   2  13  22       87.59       92.41    164.39 o 
   0  15  22       11.68      -69.45     69.45 o 
   1   0  23       79.38      100.14    117.60 o 
   2   0  23      918.60     1072.98    158.08 o 
   3   0  23      198.13      277.20    166.16 o 
   4   0  23       15.77       17.44     51.81 o 
   5   0  23      490.82      401.22    169.18 o 
   6   0  23       78.79      216.33    221.59 o 
   7   0  23       16.55       57.40    173.83 o 
  -7   1  23       60.76       17.05    262.54 o 
  -6   1  23      182.41      187.39    225.13 o 
  -5   1  23       12.94      -14.65    106.62 o 
  -4   1  23      304.45      309.40    230.32 o 
  -3   1  23      357.19      357.60    170.35 o 
  -2   1  23     1584.97     1857.33    165.10 o 
  -1   1  23      567.65      743.29    147.92 o 
   0   1  23        1.71      -30.42    137.71 o 
   1   1  23      593.61      831.79    165.67 o 
   2   1  23     1159.18     1350.44    156.81 o 
   3   1  23      349.09       89.49     96.22 o 
   4   1  23      300.31      299.60    135.68 o 
   5   1  23        1.38       60.96    141.70 o 
   6   1  23      117.79      102.46    145.52 o 
   7   1  23       49.93        8.82   1827.26 o 
  -7   2  23       25.19       35.60    167.81 o 
  -6   2  23       37.79       39.87    186.80 o 
  -5   2  23      128.76      112.32    218.19 o 
  -4   2  23      130.03      142.80    233.24 o 
  -3   2  23      199.78      341.73    187.06 o 
  -2   2  23     1097.40     1333.93    183.79 o 
  -1   2  23        6.44        8.08     63.96 o 
   0   2  23        8.70       32.68    145.16 o 
   1   2  23        9.42       19.32    159.38 o 
   2   2  23     1135.59     1323.18    132.73 o 
   3   2  23      219.10      437.06    147.44 o 
   4   2  23       66.23       90.62    141.15 o 
   5   2  23       49.69      141.82    141.52 o 
   6   2  23       56.88      134.85    153.36 o 
   7   2  23       14.18     -100.97    106.51 o 
  -7   3  23      466.45      315.55    163.23 o 
  -6   3  23      438.93      407.60    194.83 o 
  -5   3  23      138.36       95.34    210.11 o 
  -4   3  23      714.78      605.99    234.39 o 
  -3   3  23      436.50      472.92    193.13 o 
  -2   3  23     2964.47     2980.79    157.76 o 
  -1   3  23       32.19       65.61    124.49 o 
   0   3  23      695.60      738.00    186.13 o 
   1   3  23       30.52      119.85    149.86 o 
   2   3  23     3122.60     3162.11    140.97 o 
   3   3  23      337.50      362.35    138.35 o 
   4   3  23      831.24      925.03    135.15 o 
   5   3  23       74.89      140.45    142.02 o 
   6   3  23      264.84      272.30    145.48 o 
   7   3  23      415.18      133.63    156.00 o 
  -7   4  23      240.24      198.17    154.89 o 
  -6   4  23      614.17      553.51    196.47 o 
  -5   4  23      186.65      270.50    203.00 o 
  -4   4  23     1045.70     1082.82    227.97 o 
  -3   4  23       10.36      239.77    388.37 o 
  -2   4  23      272.94      203.84    163.99 o 
  -1   4  23      136.44      141.86    172.77 o 
   0   4  23      226.12      407.43    154.07 o 
   1   4  23       88.35      119.64    155.51 o 
   2   4  23      349.12      382.56    160.71 o 
   3   4  23        9.08       24.14    157.29 o 
   4   4  23     1050.81     1144.12    135.63 o 
   5   4  23      128.04       75.27    128.70 o 
   6   4  23      577.48      585.18    197.74 o 
   7   4  23      127.04       38.32    153.25 o 
  -7   5  23      103.58       38.80    144.03 o 
  -6   5  23       30.63      135.62    196.34 o 
  -5   5  23      132.74      218.01    197.92 o 
  -4   5  23      594.29      711.39    201.01 o 
  -3   5  23      475.76      616.49    233.81 o 
  -2   5  23     3108.03     3064.73    184.13 o 
  -1   5  23      323.10      189.17    206.79 o 
   0   5  23        3.76      -16.81    182.00 o 
   1   5  23      345.63      317.77    157.12 o 
   2   5  23     2955.15     2959.13    158.97 o 
   3   5  23      503.84      906.65    228.87 o 
   4   5  23      556.66      841.87    150.75 o 
   5   5  23      167.27      262.87    175.82 o 
   6   5  23       59.66      -23.06    112.24 o 
   7   5  23      155.46       92.47    137.49 o 
  -6   6  23       98.01       30.49    181.58 o 
  -5   6  23       70.71       77.87    206.97 o 
  -4   6  23      142.09      357.67    201.64 o 
  -3   6  23        9.05       53.15    150.60 o 
  -2   6  23      633.84      611.32    181.29 o 
  -1   6  23      147.32      121.17    206.39 o 
   0   6  23      947.73      711.83    217.12 o 
   1   6  23      177.16      241.12    151.42 o 
   2   6  23      579.43      704.96    150.60 o 
   3   6  23        7.85       21.13    151.67 o 
   4   6  23       87.68      201.66    151.71 o 
   5   6  23      111.38      163.83    212.65 o 
   6   6  23       69.91       29.15    302.33 o 
   7   6  23      185.40      229.97    124.01 o 
  -6   7  23      257.04      253.11    165.69 o 
  -5   7  23       25.24        4.44    191.33 o 
  -4   7  23      237.29      201.92    188.12 o 
  -3   7  23       19.59      115.30    204.18 o 
  -2   7  23     1826.18     1653.44    198.25 o 
  -1   7  23      225.80      179.33    195.96 o 
   0   7  23      133.47      120.90    203.31 o 
   1   7  23      211.76      284.04    158.98 o 
   2   7  23     1756.74     1825.06    161.03 o 
   3   7  23       30.66      134.58    157.23 o 
   4   7  23      225.46      323.95    148.38 o 
   5   7  23       35.04       23.14    492.32 o 
   6   7  23      257.84      174.35    148.17 o 
   7   7  23      200.40      132.17    113.72 o 
  -5   8  23       17.04      158.30    187.12 o 
  -4   8  23      254.16      212.10    215.58 o 
  -3   8  23      450.94      426.06    183.87 o 
  -2   8  23      352.28      249.74    216.85 o 
  -1   8  23      224.95      324.14    208.13 o 
   0   8  23     1098.57      591.76    277.03 o 
   1   8  23      172.80      183.01    157.28 o 
   2   8  23      444.07      424.10    155.00 o 
   3   8  23      401.16      423.67    151.26 o 
   4   8  23      296.46      302.84    208.95 o 
   5   8  23       16.90       93.27    182.95 o 
   6   8  23      123.99      142.08    132.56 o 
  -3   9  23       25.79       77.38    220.60 o 
  -2   9  23      239.27      346.64    203.65 o 
  -1   9  23       16.55      -96.98    153.12 o 
   0   9  23      114.52       55.93    157.23 o 
   1   9  23       18.21       45.42    147.35 o 
   2   9  23      156.95      215.16    147.65 o 
   3   9  23        7.26       60.23    149.55 o 
   4   9  23      190.10      268.34    176.44 o 
   5   9  23        1.74       33.46    166.64 o 
   6   9  23      191.64      184.82    126.81 o 
  -1  10  23       89.64       66.53    143.52 o 
   0  10  23      674.76      688.29    199.12 o 
   1  10  23       88.83       70.05    389.95 o 
   2  10  23      211.10       39.25    102.14 o 
   3  10  23      308.11      266.57    199.89 o 
   4  10  23      123.15      164.60    171.82 o 
   5  10  23       37.73       83.49    141.31 o 
   1  11  23       24.58       10.32   2713.88 o 
   2  11  23      247.90       83.42    199.55 o 
   3  11  23      591.08      266.97    172.16 o 
   4  11  23       14.02       90.38    150.19 o 
  -1  13  23       30.15      -58.45     62.82 o 
   0   0  24     1017.98      824.40    209.02 o 
   1   0  24      745.00      685.83    153.92 o 
   2   0  24      223.34      101.69    156.34 o 
   3   0  24      241.44      150.32    159.56 o 
   4   0  24      301.39      395.15    167.94 o 
   5   0  24     1200.34     1427.36    150.01 o 
   6   0  24       27.80       33.92    199.50 o 
   7   0  24      324.46      335.56    140.65 o 
  -7   1  24       12.72      -23.97     98.88 o 
  -6   1  24      308.08      174.60    190.25 o 
  -5   1  24      120.23       95.36    184.29 o 
  -4   1  24      695.26      578.28    215.22 o 
  -3   1  24      490.96      540.42    170.69 o 
  -2   1  24       26.24       63.46    176.86 o 
  -1   1  24      915.35      925.89    150.40 o 
   0   1  24      309.12      247.29    145.61 o 
   1   1  24      619.00      604.28    159.64 o 
   2   1  24       43.77      121.81    156.91 o 
   3   1  24      434.08      388.03    157.51 o 
   4   1  24      588.51      386.87    158.30 o 
   5   1  24      199.52      165.50    129.95 o 
   6   1  24      343.37      245.32    129.70 o 
  -7   2  24      384.37      130.90    140.11 o 
  -6   2  24      181.79      121.46    182.52 o 
  -5   2  24       52.93      184.57    185.08 o 
  -4   2  24      834.50      484.60    221.47 o 
  -3   2  24       40.45       50.96     93.65 o 
  -2   2  24        9.74      115.55    187.24 o 
  -1   2  24      803.70     1154.69    165.37 o 
   0   2  24      356.00      208.25    144.45 o 
   1   2  24      906.73     1160.25    158.39 o 
   2   2  24       38.54       15.28    127.81 o 
   3   2  24       93.69      213.85    159.97 o 
   4   2  24      805.18      516.34    132.60 o 
   5   2  24      135.88      166.26    152.25 o 
   6   2  24      139.91      131.21    195.41 o 
   7   2  24      333.04      -78.26    169.49 o 
  -7   3  24      288.63      229.62    131.72 o 
  -6   3  24      228.25      271.49    180.24 o 
  -5   3  24       16.35       57.69    176.22 o 
  -4   3  24      656.59      740.64    195.40 o 
  -3   3  24      234.98      224.81    189.50 o 
  -2   3  24       55.12      178.18    176.76 o 
  -1   3  24      167.86       69.18    113.32 o 
   0   3  24        2.48       25.67    203.25 o 
   1   3  24      311.34      289.03    183.38 o 
   2   3  24       66.20      166.78    136.41 o 
   3   3  24      120.57      124.69    140.06 o 
   4   3  24      552.78      494.54    129.20 o 
   5   3  24       39.14       57.54    152.62 o 
   6   3  24      233.46      158.86    126.29 o 
   7   3  24      367.20      320.02    133.22 o 
  -7   4  24      101.62       17.55    133.22 o 
  -6   4  24       45.61      100.10    176.70 o 
  -5   4  24      945.20     1108.51    205.32 o 
  -4   4  24      574.84      438.72    205.74 o 
  -3   4  24       65.34      340.13    243.75 o 
  -2   4  24      227.72      297.36    158.59 o 
  -1   4  24      772.86      847.57    163.25 o 
   0   4  24      446.35      355.74    187.86 o 
   1   4  24      969.51     1181.13    165.84 o 
   2   4  24      274.38      313.99    157.65 o 
   3   4  24       79.84      159.86    156.30 o 
   4   4  24      626.95      416.80    126.02 o 
   5   4  24     1253.67     1235.46    142.93 o 
   6   4  24       61.87       61.76    120.87 o 
   7   4  24      157.37       54.25    126.21 o 
  -6   5  24       22.02      116.66    162.76 o 
  -5   5  24       18.78        7.33    187.56 o 
  -4   5  24      287.89      432.07    178.07 o 
  -3   5  24      350.35      320.68    224.28 o 
  -2   5  24      151.98      105.41    179.42 o 
  -1   5  24       21.55      113.35    196.34 o 
   0   5  24      360.52      301.05    203.03 o 
   1   5  24        2.68      102.61    162.65 o 
   2   5  24      109.13       40.00    121.65 o 
   3   5  24      255.33      332.72    155.03 o 
   4   5  24      304.63      419.76    152.09 o 
   5   5  24        7.86      -85.69     90.04 o 
   6   5  24       23.75       18.86    108.12 o 
  -6   6  24      147.21      186.11    153.68 o 
  -5   6  24      690.11      504.35    182.26 o 
  -4   6  24       27.16      131.24    178.84 o 
  -3   6  24       40.03       -2.51    180.23 o 
  -2   6  24      324.76      411.71    200.39 o 
  -1   6  24      344.65      575.81    186.80 o 
   0   6  24      615.42      693.69    201.66 o 
   1   6  24      501.68      724.50    150.15 o 
   2   6  24      333.06      504.74    148.02 o 
   3   6  24       50.73      156.60    154.72 o 
   4   6  24       21.30       64.36    156.81 o 
   5   6  24      728.79      795.88    193.71 o 
   6   6  24       89.28      142.80    138.15 o 
   7   6  24       59.14       57.45    102.91 o 
  -5   7  24       65.01       80.13    175.29 o 
  -4   7  24        3.98      -43.38    162.69 o 
  -3   7  24      729.59      724.47    188.06 o 
  -2   7  24       69.70      107.80    201.27 o 
  -1   7  24      435.52      468.09    200.27 o 
   0   7  24       15.71      -18.63    116.34 o 
   1   7  24      626.23      729.89    146.27 o 
   2   7  24       73.91      124.79    156.86 o 
   3   7  24      898.35      930.63    139.79 o 
   4   7  24       27.49       85.00    181.60 o 
   5   7  24      103.49      119.40    171.29 o 
   6   7  24       38.48       61.88    124.56 o 
  -5   8  24      425.40      155.45    163.09 o 
  -3   8  24       68.18       33.08    157.89 o 
  -2   8  24       19.65        3.92    103.69 o 
  -1   8  24       48.31      -33.65    151.18 o 
   0   8  24      252.10      190.86    185.59 o 
   1   8  24        7.66       -3.80    287.68 o 
   2   8  24       37.86       94.72    155.48 o 
   3   8  24      158.52      263.56    194.74 o 
   4   8  24      110.18      117.59    174.55 o 
   5   8  24      365.21      383.51    157.76 o 
   6   8  24      174.42      276.37    115.61 o 
  -2   9  24       41.03      -43.71    131.53 o 
  -1   9  24       59.78      175.25    184.45 o 
   0   9  24       99.63       64.73    202.55 o 
   1   9  24        9.23       13.05     71.79 o 
   2   9  24       45.76      209.31    191.33 o 
   3   9  24      423.44      629.94    188.25 o 
  -1  10  24       39.53      165.58    207.70 o 
   0  10  24      111.25      -12.05    101.30 o 
   1  10  24       25.28       41.45    199.82 o 
   2  10  24       61.23      -16.36    399.31 o 
   3  10  24       24.01      167.08    175.23 o 
   4  10  24       54.07       61.29    142.73 o 
   2  11  24       98.22      -23.66     87.59 o 
   3  11  24      545.12      446.85    152.65 o 
   1   0  25        7.82       91.25    204.45 o 
   2   0  25     1515.22     1293.59    147.40 o 
   3   0  25        9.16      -12.69     34.63 o 
   4   0  25      532.87      756.83    149.34 o 
   5   0  25       45.34      105.74    145.24 o 
   6   0  25      115.42      155.11    161.07 o 
  -6   1  25       11.21       55.14    167.22 o 
  -5   1  25      123.82      100.55    177.74 o 
  -4   1  25      435.12      418.52    210.12 o 
  -3   1  25     1189.83     1425.45    199.58 o 
  -2   1  25     1474.34     1425.41    146.13 o 
  -1   1  25       48.21       53.51     96.56 o 
   0   1  25      379.42      253.81    139.25 o 
   1   1  25       69.14       94.49    147.88 o 
   2   1  25     1655.82     1600.79    154.52 o 
   3   1  25     1240.77     1289.80    146.53 o 
   4   1  25      477.94      679.60    150.17 o 
   5   1  25      100.53       94.37    139.36 o 
   6   1  25       21.47      130.61    172.87 o 
  -6   2  25      134.10       62.71    153.43 o 
  -5   2  25       14.48       -4.91     35.04 o 
  -4   2  25      179.89      268.88    204.56 o 
  -3   2  25       41.94      197.43    237.21 o 
  -2   2  25     1151.99     1014.30    166.02 o 
  -1   2  25     1209.74     1150.93    155.72 o 
   0   2  25      402.97      268.99    146.54 o 
   1   2  25     1092.26      974.01    151.79 o 
   2   2  25     1059.00      960.27    157.53 o 
   3   2  25       59.19      226.37    154.83 o 
   4   2  25      168.74      284.97    152.65 o 
   5   2  25       34.20      -68.47    121.84 o 
   6   2  25      137.62      102.02    112.72 o 
  -6   3  25      215.96      165.88    149.58 o 
  -5   3  25       73.79       78.41    170.80 o 
  -4   3  25      152.11      249.41    189.86 o 
  -3   3  25      296.71      366.53    240.18 o 
  -2   3  25     1414.22     1402.21    182.29 o 
  -1   3  25      592.66      389.50    167.37 o 
   0   3  25       43.91        5.32     26.26 o 
   1   3  25      573.35      381.45    202.43 o 
   2   3  25     1385.74     1444.88    157.89 o 
   3   3  25      321.35      404.04    129.04 o 
   4   3  25      164.57      197.57    148.57 o 
   5   3  25       20.47      -30.28    102.16 o 
   6   3  25      203.59       93.51    110.56 o 
  -5   4  25      460.26      366.08    190.09 o 
  -4   4  25      351.93      420.33    188.28 o 
  -3   4  25       57.85       39.00    189.15 o 
  -2   4  25      630.82      468.50    200.30 o 
  -1   4  25      115.98      157.89    176.97 o 
   0   4  25        7.89       76.94    180.95 o 
   1   4  25      106.40      184.11    191.67 o 
   2   4  25      744.44      698.71    149.89 o 
   3   4  25       83.39      132.03    149.82 o 
   4   4  25      276.62      280.13    159.07 o 
   5   4  25      404.27      397.13    131.27 o 
  -6   5  25       23.74       50.77    147.92 o 
  -5   5  25      389.59      308.04    176.94 o 
  -4   5  25      161.98      247.95    186.32 o 
  -3   5  25       98.90      167.71    205.87 o 
  -2   5  25     1300.41     1062.70    169.21 o 
  -1   5  25       47.10       19.60    167.86 o 
   0   5  25      976.55      860.43    198.06 o 
   1   5  25       68.09       22.31    122.04 o 
   2   5  25     1311.88     1274.38    156.15 o 
   3   5  25      103.02      244.67    144.13 o 
   4   5  25      252.82      155.39    193.51 o 
   5   5  25      386.92      469.22    173.77 o 
   6   5  25       88.22      137.66    143.98 o 
  -6   6  25      143.16       24.74    128.23 o 
  -5   6  25       72.81       49.58    160.20 o 
  -4   6  25      248.14      254.47    198.54 o 
  -3   6  25        2.06      146.03    217.94 o 
  -2   6  25      501.14      365.10    202.13 o 
  -1   6  25       67.87      130.45    260.82 o 
   0   6  25     1519.64     1440.87    179.46 o 
   1   6  25      125.66      129.55    146.10 o 
   2   6  25      441.28      480.46    152.04 o 
   3   6  25        9.89      125.08    160.92 o 
   4   6  25      162.57      277.46    182.16 o 
   5   6  25       88.64       94.54    149.45 o 
  -5   7  25      116.19       78.57    152.94 o 
  -4   7  25      388.96      313.78    185.89 o 
  -3   7  25      223.45       95.10    205.01 o 
  -2   7  25     1238.50     1117.32    192.78 o 
  -1   7  25       94.13       30.48     86.33 o 
   0   7  25      497.23      402.49    182.78 o 
   1   7  25       98.27       40.89    139.23 o 
   2   7  25     1112.85     1163.66    151.24 o 
   3   7  25      270.38      430.36    210.33 o 
   4   7  25      355.34      389.04    171.47 o 
   5   7  25      179.10      245.57    153.83 o 
   6   7  25      318.26      260.80    110.31 o 
  -4   8  25      195.48       47.46    165.20 o 
  -3   8  25       87.07      165.57    176.61 o 
  -2   8  25      134.80       63.57    216.91 o 
  -1   8  25      254.19      277.96    178.79 o 
   0   8  25     1040.92     1230.11    193.51 o 
   1   8  25      228.53      189.91    169.28 o 
   2   8  25       91.95       86.25    191.21 o 
   3   8  25      103.13      208.73    186.35 o 
   4   8  25      133.09      198.10    155.64 o 
   5   8  25       87.50      175.24    126.30 o 
  -2   9  25       13.72      231.13    181.94 o 
  -1   9  25       51.03      141.96    191.36 o 
   0   9  25      194.52      322.31    209.27 o 
   1   9  25       59.34       48.02    183.75 o 
   2   9  25       40.29       92.29    192.87 o 
   3   9  25      153.55       42.82    175.33 o 
   4   9  25       95.16      112.13    134.06 o 
   5   9  25      137.34      148.89    113.33 o 
  -1  10  25      304.85      251.22    182.96 o 
   0  10  25      579.79      632.59    181.15 o 
   1  10  25      275.91      308.22    180.41 o 
   2  10  25      362.23      146.78    165.89 o 
   3  10  25       31.47      -49.33    108.30 o 
   4  10  25       13.62       37.33    123.10 o 
   1  11  25       38.36       77.05    159.57 o 
   3  11  25      330.01      155.47    125.22 o 
   0   0  26      248.32      146.44    203.10 o 
   1   0  26       28.82       24.04    175.80 o 
   2   0  26      249.39      341.96    145.33 o 
   3   0  26      102.74       90.96    152.79 o 
   4   0  26       14.08      130.56    142.09 o 
   5   0  26       45.79      138.19    172.02 o 
   6   0  26       93.01       59.56    146.77 o 
  -6   1  26      127.95       83.17    147.81 o 
  -5   1  26      136.53      270.05    184.66 o 
  -4   1  26      145.83      223.30    203.97 o 
  -3   1  26      112.67       57.19    147.11 o 
  -2   1  26      341.81      298.07    144.11 o 
  -1   1  26       99.10      191.93    142.67 o 
   0   1  26       12.44       30.89    163.29 o 
   1   1  26       65.88      148.65    144.04 o 
   2   1  26      374.16      392.65    152.77 o 
   3   1  26      117.93      167.44    144.04 o 
   4   1  26      157.33      337.70    138.97 o 
   5   1  26       74.97      127.95    127.00 o 
   6   1  26      128.08       63.30    145.26 o 
  -5   2  26      586.22      600.85    173.02 o 
  -4   2  26        5.89       25.25    182.25 o 
  -3   2  26       70.78      204.47    183.72 o 
  -2   2  26        5.15      -16.36    154.75 o 
  -1   2  26     1831.29     1739.33    159.82 o 
   0   2  26      343.97      245.83    142.94 o 
   1   2  26     2044.82     1992.28    156.78 o 
   2   2  26       13.77       51.15    172.27 o 
   3   2  26       40.37       34.30     58.17 o 
   4   2  26        3.39       96.58    143.98 o 
   5   2  26      673.81      783.95    121.72 o 
   6   2  26      114.54       43.06     96.88 o 
  -6   3  26      180.57       73.62    127.91 o 
  -5   3  26       51.14       24.14    174.60 o 
  -4   3  26      664.51      876.84    204.78 o 
  -3   3  26      309.34      412.09    195.22 o 
  -2   3  26      445.80      464.46    161.57 o 
  -1   3  26      227.72      374.28    152.76 o 
   0   3  26      316.32      286.57    178.46 o 
   1   3  26      255.27      256.51    176.25 o 
   2   3  26      396.45      481.37    150.72 o 
   3   3  26      387.63      300.31    141.59 o 
   4   3  26      594.80      615.25    202.35 o 
  -6   4  26      172.29      140.34    124.11 o 
  -5   4  26      297.33      326.84    152.58 o 
  -4   4  26      215.85      219.54    190.79 o 
  -3   4  26       60.50      293.48    218.01 o 
  -2   4  26      411.50      291.06    214.23 o 
  -1   4  26      180.09      237.46    179.18 o 
   0   4  26      513.07      530.53    169.65 o 
   1   4  26      119.18      238.80    185.32 o 
   2   4  26      408.39      537.16    176.54 o 
   3   4  26       58.31      128.31    177.14 o 
   4   4  26      226.79      226.80    186.72 o 
   5   4  26      406.11      305.88    255.16 o 
   6   4  26       67.18      207.89    124.85 o 
  -6   5  26       93.83       34.07    113.32 o 
  -5   5  26        9.86       32.56    147.51 o 
  -4   5  26      157.14      314.94    186.79 o 
  -3   5  26       76.63       69.48    185.36 o 
  -2   5  26       65.10       -9.36    177.90 o 
  -1   5  26      235.48       24.72    104.29 o 
   0   5  26       77.41      244.13    179.65 o 
   1   5  26      197.31      281.01    167.64 o 
   2   5  26       31.48      110.20    163.48 o 
   3   5  26      176.21      284.32    182.50 o 
   4   5  26      117.45      291.44    172.10 o 
   5   5  26       24.32       78.41    148.83 o 
   6   5  26       78.83       78.05    110.31 o 
  -5   6  26      652.74      301.94    142.46 o 
  -4   6  26       50.89        3.13    161.83 o 
  -3   6  26      640.28      787.00    180.62 o 
  -2   6  26        7.05       60.67    216.67 o 
  -1   6  26      958.61     1030.52    199.44 o 
   0   6  26      136.17      218.56    177.24 o 
   1   6  26      913.14      890.66    164.95 o 
   2   6  26        0.30       19.85     35.18 o 
   3   6  26      500.08      740.86    178.57 o 
   4   6  26       61.38      157.41    166.22 o 
   5   6  26      501.18      407.88    144.35 o 
  -4   7  26       45.08       91.50    162.78 o 
  -3   7  26      179.75      166.41    167.61 o 
  -2   7  26       33.62      183.93    183.64 o 
  -1   7  26      758.68      919.04    184.62 o 
   0   7  26      415.31      502.65    210.64 o 
   1   7  26      936.15      936.18    214.40 o 
   2   7  26       10.49      117.09    198.62 o 
   3   7  26      230.84      330.34    183.08 o 
   4   7  26       34.49      180.90    143.82 o 
   5   7  26       89.18       63.02    129.57 o 
  -4   8  26      129.80       13.26    142.23 o 
  -3   8  26       46.91       91.07    159.49 o 
  -2   8  26       31.99      -13.07     62.42 o 
  -1   8  26      324.91      466.35    179.89 o 
   0   8  26      355.03      312.00    182.01 o 
   1   8  26      336.65      331.18    192.86 o 
   2   8  26       42.54      -13.90     80.21 o 
   3   8  26       23.46      120.95    163.99 o 
   4   8  26      110.97      120.78    145.05 o 
   5   8  26       84.84       55.86    107.73 o 
  -3   9  26      214.41      172.36    148.06 o 
  -2   9  26       76.84      119.98    158.09 o 
  -1   9  26      307.41      306.97    174.12 o 
   0   9  26       29.77       66.12    171.23 o 
   1   9  26      405.13      397.90    178.33 o 
   2   9  26       68.51       88.26    165.22 o 
   4   9  26        5.36       12.74    120.32 o 
  -1  10  26       80.70      235.53    151.18 o 
   0  10  26      144.65      149.07    155.84 o 
   1  10  26       20.49        8.58    158.15 o 
   2  10  26        3.57        0.18      1.59 o 
   3  10  26       95.98       38.74    124.44 o 
   1   0  27       12.13       30.23     74.57 o 
   2   0  27      107.60      106.41    134.91 o 
   3   0  27       34.18       75.80    190.19 o 
   4   0  27      234.70      200.86    187.91 o 
   5   0  27       46.36       81.50    151.16 o 
   6   0  27       22.88       16.92    118.26 o 
  -6   1  27        9.75        0.54    111.14 o 
  -5   1  27       18.75      -25.01    518.58 o 
  -4   1  27      444.22      379.04    180.22 o 
  -3   1  27      322.65      363.35    209.31 o 
  -2   1  27      769.74      717.20    137.28 o 
  -1   1  27        6.59       14.18    105.00 o 
   0   1  27       22.14       23.10     47.84 o 
   1   1  27        3.23       10.53     89.76 o 
   2   1  27      660.25      593.74    133.82 o 
   3   1  27      191.74      189.35    140.96 o 
   4   1  27      571.37      551.05    123.28 o 
   5   1  27        0.09      -20.64    154.03 o 
  -6   2  27       27.51       -2.08     59.58 o 
  -5   2  27      177.81      112.22    152.55 o 
  -4   2  27      550.26      565.32    178.68 o 
  -3   2  27       35.49       80.64   2578.85 o 
  -2   2  27      126.22      186.05    169.99 o 
  -1   2  27      638.15      385.98    181.47 o 
   0   2  27      434.66      443.68    130.65 o 
   1   2  27      516.79      439.16    133.81 o 
   2   2  27       41.53       82.78    167.28 o 
   3   2  27       20.18      102.85    139.33 o 
   4   2  27      423.46      486.90    122.96 o 
   5   2  27      183.91      215.34    146.77 o 
  -6   3  27      459.35      179.43    105.53 o 
  -5   3  27       95.62      167.14    151.61 o 
  -4   3  27      267.74      359.92    164.80 o 
  -3   3  27      229.67      245.83    171.66 o 
  -2   3  27      464.57      536.80    214.97 o 
  -1   3  27      137.03      146.67    179.56 o 
   0   3  27       63.99      -24.50     76.79 o 
   1   3  27      199.31       44.11     87.92 o 
   2   3  27      656.36      771.82    171.26 o 
   3   3  27      246.13      448.36    141.42 o 
   4   3  27      278.47      436.35    170.70 o 
   5   3  27       87.73      136.65    140.06 o 
  -5   4  27      180.23      183.93    126.69 o 
  -4   4  27      172.34      247.23    170.19 o 
  -3   4  27       44.22      146.93    164.27 o 
  -2   4  27       76.28      152.55    207.17 o 
  -1   4  27       84.15       36.93     90.25 o 
   0   4  27      234.76      122.15    158.85 o 
   1   4  27       54.23       -0.47     51.71 o 
   2   4  27       16.63       27.96    195.11 o 
   3   4  27       70.52      100.05    193.39 o 
   4   4  27      124.25      292.08    151.06 o 
  -5   5  27      239.69      114.79    126.84 o 
  -4   5  27       96.93      108.17    158.49 o 
  -3   5  27       22.13      123.34    169.24 o 
  -2   5  27      118.19      205.71    179.94 o 
  -1   5  27       26.35       66.21    210.25 o 
   0   5  27       92.86      211.76    215.78 o 
   1   5  27        9.12      -44.10    103.84 o 
   2   5  27      305.14      284.81    203.02 o 
   3   5  27        3.90       42.60    162.32 o 
   4   5  27      130.26      247.31    161.63 o 
   5   5  27      269.98      299.86    128.54 o 
  -5   6  27       67.24      109.79    115.05 o 
  -4   6  27      147.33       39.67    136.77 o 
  -3   6  27       30.58        0.92    151.65 o 
  -2   6  27       64.15      165.94    180.27 o 
  -1   6  27       49.46      213.25    200.18 o 
   0   6  27      292.65      591.20    207.18 o 
   1   6  27       50.24       95.01    201.20 o 
   2   6  27       48.47       89.16    190.04 o 
   3   6  27       11.75        6.88    148.79 o 
   4   6  27       55.01      114.78    136.69 o 
   5   6  27       38.20       76.42    112.35 o 
  -4   7  27      254.73      155.86    132.56 o 
  -3   7  27      247.33      177.54    151.58 o 
  -2   7  27      306.26      348.43    155.80 o 
  -1   7  27       50.93      180.46    167.11 o 
   0   7  27      177.55      375.03    166.84 o 
   1   7  27       59.51       19.07    165.13 o 
   2   7  27      411.98      503.67    147.28 o 
   3   7  27      309.47      194.42    158.98 o 
   4   7  27      313.34      225.12    131.86 o 
   5   7  27       30.54       56.62     98.78 o 
  -3   8  27       22.85       -2.21     12.63 o 
  -2   8  27      100.97       39.56    147.23 o 
  -1   8  27       19.99       49.18    170.31 o 
   0   8  27     1012.83      928.83    170.23 o 
   1   8  27       79.00      232.96    163.97 o 
   2   8  27       78.59      123.92    160.09 o 
   3   8  27       43.31      125.61    131.00 o 
   4   8  27       53.66       37.98    115.59 o 
  -2   9  27       22.19       19.54    137.06 o 
  -1   9  27       56.64      186.09    141.37 o 
   0   9  27      250.73      206.63    153.19 o 
   1  10  27      168.40      126.07    126.64 o 
   2  10  27       46.51       65.59    117.05 o 
   0   0  28     1947.13     1467.04    188.39 o 
   1   0  28      697.29      685.55    205.45 o 
   2   0  28      150.60      234.39    135.75 o 
   3   0  28      140.33       42.02    121.77 o 
   4   0  28      223.90      153.21    144.81 o 
   5   0  28       95.80       99.83    131.70 o 
  -5   1  28      135.84       17.57    125.64 o 
  -4   1  28      327.80      353.44    160.27 o 
  -3   1  28       14.57       -2.83     11.43 o 
  -2   1  28       13.04      -57.83     86.42 o 
  -1   1  28      366.80      374.21    140.61 o 
   0   1  28      161.75      219.71    141.32 o 
   1   1  28      293.96      517.12    192.54 o 
   2   1  28        8.02       21.95    186.70 o 
   3   1  28       19.45      -37.86     94.31 o 
   4   1  28      298.58      278.72    111.03 o 
   5   1  28      184.24       98.97    127.16 o 
  -5   2  28       52.06      101.89    125.09 o 
  -4   2  28       27.07       45.23    149.58 o 
  -3   2  28      259.98      224.90    175.43 o 
  -2   2  28      298.93      587.08    176.82 o 
  -1   2  28      741.03      857.58    188.54 o 
   0   2  28     1771.05     1897.79    203.77 o 
   1   2  28      725.84      747.94    146.15 o 
   2   2  28      299.36      361.65    133.95 o 
   3   2  28      196.98      185.40    125.00 o 
   4   2  28       43.06       34.59    109.60 o 
   5   2  28      114.06       21.98     77.62 o 
  -5   3  28      206.46       67.30    120.58 o 
  -4   3  28       97.70      102.01    151.27 o 
  -3   3  28       88.60       85.42    150.61 o 
  -2   3  28       26.12        2.78      7.42 o 
  -1   3  28      275.50      281.14    189.01 o 
   0   3  28      159.13      189.47    206.96 o 
   2   3  28       14.52      -23.96    196.31 o 
   4   3  28       78.38       74.83    105.66 o 
   5   3  28      143.91       73.07    112.63 o 
  -5   4  28      240.01      119.81    110.66 o 
  -4   4  28       34.24       -2.64     37.41 o 
  -3   4  28      229.62      183.54    151.05 o 
  -2   4  28      205.31      270.33    173.44 o 
  -1   4  28      350.54      383.50    171.44 o 
   0   4  28       85.03      125.89    194.58 o 
   1   4  28      301.41      281.42    181.85 o 
   2   4  28      267.64      345.23    163.49 o 
   3   4  28      142.79       75.11    157.39 o 
   4   4  28       34.03       31.94    135.73 o 
   5   4  28      248.20      286.21    105.44 o 
  -4   5  28      429.21      386.70    126.54 o 
  -3   5  28       43.25      129.71    139.80 o 
  -2   5  28      458.22      441.00    170.23 o 
  -1   5  28      256.09      425.07    181.37 o 
   0   5  28      376.73      363.30    164.07 o 
   1   5  28      236.78      271.98    166.19 o 
   2   5  28      404.87      286.47    174.71 o 
   3   5  28       85.08       71.48    142.18 o 
   4   5  28      400.22      437.39    131.67 o 
  -4   6  28       48.92       30.89    116.03 o 
  -3   6  28      274.94      152.80    144.80 o 
  -2   6  28       14.47      108.67    158.21 o 
  -1   6  28      212.52      220.96    156.68 o 
   0   6  28      248.09      322.70    158.86 o 
   1   6  28      120.61      142.43    159.33 o 
   2   6  28        0.77       62.82    162.59 o 
   3   6  28      170.97      106.10    144.96 o 
   4   6  28       57.67       -9.72    104.79 o 
  -3   7  28      204.36      133.92    122.79 o 
  -2   7  28      196.51      164.62    139.45 o 
  -1   7  28      178.09      237.40    155.98 o 
   0   7  28      208.83      286.53    155.01 o 
   1   7  28      167.48      139.37    146.32 o 
   2   7  28      155.16      100.92    145.77 o 
   3   7  28      226.94      245.07    129.83 o 
   4   7  28      108.10       84.91    102.55 o 
  -2   8  28       29.24        8.89    128.49 o 
  -1   8  28      272.00      285.77    142.21 o 
   0   8  28       34.20       52.33    147.21 o 
   1   8  28      156.33      142.28    145.81 o 
   2   8  28       16.62       20.91    123.92 o 
   3   8  28      112.62       89.97    109.54 o 
   0   9  28      200.44      232.39    123.15 o 
   1   9  28       68.35      114.45    123.06 o 
   2   9  28       50.21      -32.81    100.38 o 
   1   0  29       83.99      238.11    126.76 o 
   2   0  29      746.91      669.59    120.31 o 
   4   0  29       19.06       14.69    184.78 o 
  -4   1  29      187.09       60.95    135.21 o 
  -3   1  29       82.83      203.48    140.85 o 
  -2   1  29      740.33      811.60    152.91 o 
  -1   1  29      128.70      135.14    127.78 o 
   0   1  29      173.56      288.13    127.81 o 
   1   1  29      154.24       83.73    122.55 o 
   2   1  29      655.12      671.37    115.35 o 
   3   1  29      126.07      149.09    109.29 o 
  -4   2  29       10.31       28.87    132.20 o 
  -3   2  29       55.62       64.32    138.13 o 
  -2   2  29       63.19      125.92    158.49 o 
  -1   2  29      366.69      497.31    176.75 o 
   0   2  29      211.81      344.57    164.88 o 
   1   2  29      285.07      296.62    177.42 o 
   2   2  29      120.45      207.06    170.73 o 
   3   2  29      104.95       30.14    154.62 o 
   4   2  29       10.21       22.73    124.16 o 
  -4   3  29      241.17      215.83    125.31 o 
  -3   3  29      152.87      202.50    146.19 o 
  -2   3  29      322.60      407.02    149.23 o 
  -1   3  29        5.43       64.41    163.57 o 
   0   3  29      241.28      129.05    172.87 o 
   1   3  29       25.98       22.23    156.37 o 
   2   3  29      310.51      282.49    162.71 o 
   4   3  29      220.21      196.65    119.13 o 
  -4   4  29      202.07      128.36    113.46 o 
  -2   4  29       18.11      -32.67     99.71 o 
  -1   4  29       27.76       39.11    155.57 o 
   0   4  29      751.05      886.56    160.30 o 
   1   4  29       68.57      108.84    156.27 o 
   2   4  29       18.42       13.41    157.64 o 
   3   4  29      150.03      188.07    136.84 o 
   4   4  29      105.53       80.04    114.71 o 
  -3   5  29       38.98       31.09    124.17 o 
  -2   5  29      240.64      205.10    134.17 o 
  -1   5  29       29.97      177.50    157.06 o 
   0   5  29      261.63      453.60    148.14 o 
   1   5  29       28.18       59.02    151.90 o 
   2   5  29      238.68      182.21    135.14 o 
   3   5  29       77.39      109.65    118.22 o 
  -3   6  29       56.70      110.84    114.42 o 
  -2   6  29       11.56       65.33    133.60 o 
  -1   6  29       12.96       61.71    138.54 o 
   0   6  29     1098.90     1052.39    140.60 o 
   1   6  29       37.17       24.44    147.11 o 
   2   6  29       35.82        6.31    125.50 o 
   3   6  29       28.35       51.14    117.44 o 
  -2   7  29       58.15      100.60    112.00 o 
   0   7  29      208.08      237.53    127.44 o 
   1   7  29      202.78       83.02    135.01 o 
   2   7  29      156.17       78.08    120.06 o 
   3   7  29      455.03      244.65    103.05 o 
  -1   8  29       35.29      127.25    110.95 o 
   0   8  29      187.50      242.41    110.24 o 
   1   8  29       84.15       92.89    111.99 o 
   0   0  30      262.05      196.72    149.58 o 
   1   0  30      710.33      702.01    106.88 o 
   2   0  30       37.57        0.83    138.65 o 
   3   0  30      121.33       65.12    127.91 o 
  -3   1  30      193.22      182.34    125.41 o 
  -2   1  30        2.66       31.76    135.42 o 
  -1   1  30      113.67       64.70    143.03 o 
   0   1  30       57.11      129.50    108.16 o 
   1   1  30       53.33      107.21    105.35 o 
   2   1  30        1.32      -38.96     99.35 o 
  -3   2  30       27.83       -0.58     13.47 o 
  -2   2  30       23.70       97.77    128.57 o 
  -1   2  30       17.28      -73.22     89.54 o 
   0   2  30     1687.28     1911.40    154.90 o 
   1   2  30      109.52      127.58    145.71 o 
   2   2  30       31.02       69.47    139.18 o 
   3   2  30       22.62       59.76    122.30 o 
  -3   3  30      146.12      130.89    112.42 o 
  -2   3  30       40.83       33.37    132.57 o 
  -1   3  30       51.02      129.93    128.84 o 
   0   3  30      176.25      193.40    151.21 o 
   1   3  30       30.44      -11.46     58.08 o 
   2   3  30       42.01       95.92    131.28 o 
  -3   4  30      203.40      164.91    107.94 o 
  -2   4  30      681.27      485.63    127.66 o 
  -1   4  30      211.52      240.28    126.80 o 
   0   4  30       13.86       88.09    144.38 o 
   1   4  30      299.78      252.62    140.24 o 
   2   4  30      591.92      587.43    129.64 o 
  -3   5  30        9.76       29.44     97.43 o 
  -2   5  30       68.05       38.94    116.57 o 
  -1   5  30       93.04       74.35    115.07 o 
   0   5  30        3.03       20.58    126.05 o 
   1   5  30      100.76       67.61    122.18 o 
   2   5  30       68.67       80.99    112.00 o 
   3   5  30        5.37       48.07     97.60 o 
  -2   6  30      137.69      107.96     97.94 o 
  -1   6  30        3.85      -43.63    254.88 o 
   0   6  30       16.80       94.91    108.96 o 
   1   6  30       19.89       67.42    118.58 o 
  -1   7  30      170.62       75.02     97.26 o 
   0   7  30        8.52       88.17    103.48 o 
   1   7  30      192.70      165.85    101.84 o 
   2   0  31        5.49      -33.35    169.89 o 
  -2   1  31      563.14      316.44    108.63 o 
  -1   1  31      210.40      179.16    118.95 o 
   0   1  31       12.35      -79.26    103.38 o 
   1   1  31      204.19      414.99    118.80 o 
  -2   2  31      245.09      135.70    107.19 o 
  -1   2  31      172.42       57.26    114.99 o 
   0   2  31        2.67       -3.21     10.20 o 
   1   2  31      124.69      145.74    117.52 o 
  -2   3  31      208.38      109.08     97.67 o 
  -1   3  31        1.65      -22.82     47.67 o 
   1   3  31       14.61       -3.02     25.14 o 
   2   3  31      203.71      114.40    102.57 o 
  -2   4  31      193.22      112.42     92.41 o 
  -1   4  31       56.87       95.27    101.55 o 
   1   4  31       52.67       45.07    106.04 o 
  -1   5  31       91.77       11.02     95.76 o 
   1   5  31       47.94       61.70     96.58 o 
                                                 
